# Supplementary material for: [N,N′-Bis(4-chloro­phen­yl)pentane-2,4-diiminato]dicarbonyl­rhodium(I)
Source: Acta Crystallogr Sect E Struct Rep Online. 2010 Jan 27;66(Pt 2):m205. doi: 10.1107/S1600536810000449 (PMC2979718; doi:10.1107/S1600536810000449)
Supplement: Supplementary file 1 [file e-66-0m205-sup1.cif]

##############################################################################
###                                                                        ###
###        Electronic paper (Acta Crystallographica Section E)             ###
###                                                                        ###
##############################################################################
#                                                                            #
# This CIF contains the data in a paper accepted for publication in Acta     #
# Crystallographica Section E. It conforms to the requirements of Notes      #
# for Authors for Section E, and has been peer reviewed under the auspices   #
# of the IUCr Commission on Journals.                                        #
#                                                                            #
# Full details of the Crystallographic Information File format               #
# are given in the paper "The Crystallographic Information File (CIF):       #
# a New Standard Archive File for Crystallography" by S. R. Hall, F. H.      #
# Allen and I. D. Brown [Acta Cryst. (1991), A47, 655-685].                  #
#                                                                            #
# The current version of the core CIF dictionary is obtainable from          #
# ftp://ftp.iucr.org/pub/cif_core.dic. The current version number is 2.4.    #
#                                                                            #
# Software is freely available for graphical display of the structure(s) in  #
# this CIF.  For information consult the CIF home page http://www.iucr.org/  #
# cif/home.html                                                              #
#                                                                            #
# This file may be used for bona fide research purposes within the           #
# scientific community so long as proper attribution is given to the journal # 
# article from which it was obtained.                                        #
#                                                                            #
##############################################################################
                                             
data_global
_audit_creation_method     'WinGX routine CIF_UPDATE'
_audit_conform_dict_name     cif_core.dic
_audit_conform_dict_version     2.3
_journal_date_recd_electronic     2009-10-30
_journal_date_accepted     2010-01-05
_journal_name_full     'Acta Crystallographica, Section E'
_journal_year     2010
_journal_volume     66
_journal_issue      2
_journal_page_first     m205
_journal_page_last     m205
_journal_paper_category     QM
_journal_coeditor_code     GW2073
_publ_contact_author_name     'Hill, T.N.'
_publ_contact_author_address
;
      Department of Chemistry
      University of the Free State
      Bloemfontein 9300
      South Africa
;
_publ_contact_author_email     tania.hill@gmail.com
_publ_contact_author_fax     'Intl-27-51-401-6384'
_publ_contact_author_phone     'Intl-27-51-401-9526'
_publ_section_title
;\
[<i>N</i>,<i>N</i>'-Bis(4-chlorophenyl)pentane-2,4-diiminato]\
dicarbonylrhodium(I)
;
loop_
    _publ_author_name
    _publ_author_address
    'Hill, T. N.'
;
Department of Chemistry
University of the Free State
Bloemfontein 9300
South Africa
;
    'Steyl, G.'
;
Department of Chemistry
University of the Free State
Bloemfontein 9300
South Africa
;
data_I
_audit_creation_method     'WinGX routine CIF_UPDATE'
_chemical_name_systematic
;
[<i>N</i>,<i>N</i>'-Bis(4-chlorophenyl)pentane-2,4-
diiminato]dicarbonylrhodium(I)
;
_chemical_formula_moiety     'C19 H15 Cl2 N2 O2 Rh'
_chemical_formula_sum     'C19 H15 Cl2 N2 O2 Rh'
_chemical_formula_iupac     '[Rh (C17 H15 Cl2 N2) (C O)2]'
_chemical_formula_weight     477.14
_symmetry_cell_setting     'Monoclinic'
_symmetry_space_group_name_H-M     'P 21/m'
_symmetry_space_group_name_Hall     '-P 2yb'
loop_
    _symmetry_equiv_pos_as_xyz
    'x, y, z'
    '-x, y+1/2, -z'
    '-x, -y, -z'
    'x, -y-1/2, z'
_cell_length_a     9.6726(3)
_cell_length_b     7.5911(2)
_cell_length_c     13.6484(4)
_cell_angle_alpha     90
_cell_angle_beta     107.2470(10)
_cell_angle_gamma     90
_cell_volume     957.08(5)
_cell_formula_units_Z     2
_cell_measurement_reflns_used     7852
_cell_measurement_theta_min     2.68
_cell_measurement_theta_max     28.31
_cell_measurement_temperature     100(2)
_exptl_crystal_description     'cuboid'
_exptl_crystal_colour     'colourless'
_exptl_crystal_size_max     0.36
_exptl_crystal_size_mid     0.31
_exptl_crystal_size_min     0.3
_exptl_crystal_density_diffrn     1.656
_exptl_crystal_density_method     'not measured'
_exptl_crystal_F_000     476
_exptl_absorpt_coefficient_mu     1.187
_exptl_absorpt_correction_type     multi-scan
_exptl_absorpt_process_details     '(SADABS; Bruker, 2004)'
_exptl_absorpt_correction_T_min     0.6747
_exptl_absorpt_correction_T_max     0.7173
_diffrn_ambient_temperature     100(2)
_diffrn_radiation_type     MoK\a
_diffrn_radiation_wavelength     0.71073
_diffrn_radiation_source     'sealed tube'
_diffrn_radiation_monochromator     'graphite'
_diffrn_measurement_device_type
;
Bruker X8 APEXII 4K Kappa CCD
;
_diffrn_measurement_method     '\w and \f scans'
_diffrn_detector_area_resol_mean     512
_diffrn_reflns_number     27556
_diffrn_reflns_av_R_equivalents     0.0259
_diffrn_reflns_theta_min     2.2
_diffrn_reflns_theta_max     28.32
_diffrn_reflns_theta_full     28.32
_diffrn_measured_fraction_theta_max     0.999
_diffrn_measured_fraction_theta_full     0.999
_diffrn_reflns_limit_h_min     -12
_diffrn_reflns_limit_h_max     12
_diffrn_reflns_limit_k_min     -10
_diffrn_reflns_limit_k_max     10
_diffrn_reflns_limit_l_min     -18
_diffrn_reflns_limit_l_max     15
_diffrn_standards_number     0
_diffrn_standards_interval_count     0
_diffrn_standards_decay_%     0
_reflns_number_total     2555
_reflns_number_gt     2491
_reflns_threshold_expression     I>2sigma(I)
_refine_ls_structure_factor_coef     Fsqd
_refine_ls_matrix_type     full
_refine_ls_R_factor_gt     0.0172
_refine_ls_wR_factor_ref     0.0504
_refine_ls_goodness_of_fit_ref     0.928
_refine_ls_restrained_S_all     0.928
_refine_ls_number_reflns     2555
_refine_ls_number_parameters     149
_refine_ls_number_restraints     0
_refine_ls_hydrogen_treatment     mixed
_refine_ls_weighting_scheme     calc
_refine_ls_weighting_details
         'calc w=1/[\s^2^(Fo^2^)+(0.0354P)^2^+0.5478P] where P=(Fo^2^+2Fc^2^)/3'
_refine_ls_shift/su_max     0.001
_refine_diff_density_max     0.359
_refine_diff_density_min     -0.854
_refine_ls_extinction_method     none
loop_
    _atom_type_symbol
    _atom_type_description
    _atom_type_scat_dispersion_real
    _atom_type_scat_dispersion_imag
    _atom_type_scat_source
    C C 0.0033 0.0016 'International Tables Vol C Tables 4.2.6.8 and 6.1.1.4'
    H H 0 0 'International Tables Vol C Tables 4.2.6.8 and 6.1.1.4'
    N N 0.0061 0.0033 'International Tables Vol C Tables 4.2.6.8 and 6.1.1.4'
    O O 0.0106 0.006 'International Tables Vol C Tables 4.2.6.8 and 6.1.1.4'
    Cl Cl 0.1484 0.1585 'International Tables Vol C Tables 4.2.6.8 and 6.1.1.4'
    Rh Rh -1.1178 0.9187 'International Tables Vol C Tables 4.2.6.8 and 6.1.1.4'
_computing_data_collection     'APEX2 (Bruker, 2005)'
_computing_cell_refinement     'SAINT-Plus (Bruker, 2004)'
_computing_data_reduction     'SAINT-Plus and XPREP (Bruker, 2004)'
_computing_structure_solution     'SHELXS97 (Sheldrick, 2008)'
_computing_structure_refinement     'SHELXL97 (Sheldrick, 2008)'
_computing_molecular_graphics     'DIAMOND (Brandenburg & Putz, 2006)'
_computing_publication_material     'WinGX (Farrugia, 1999)'
loop_
    _atom_site_type_symbol
    _atom_site_label
    _atom_site_fract_x
    _atom_site_fract_y
    _atom_site_fract_z
    _atom_site_U_iso_or_equiv
    _atom_site_adp_type
    _atom_site_calc_flag
    _atom_site_refinement_flags
    _atom_site_occupancy
    _atom_site_disorder_assembly
    _atom_site_disorder_group
    Rh Rh1 0.637102(13) 0.25 0.465229(9) 0.01730(6) Uani d S 1 . .
    N N1 0.70723(16) 0.25 0.33783(11) 0.0184(3) Uani d S 1 . .
    N N2 0.84799(16) 0.25 0.55685(11) 0.0174(3) Uani d S 1 . .
    O O01 0.51242(16) 0.25 0.64255(11) 0.0306(3) Uani d S 1 . .
    O O02 0.32539(17) 0.25 0.34080(13) 0.0470(5) Uani d S 1 . .
    Cl Cl11 0.25234(6) 0.25 -0.06636(4) 0.04074(14) Uani d S 1 . .
    Cl Cl21 0.87899(6) 0.25 0.99767(3) 0.03319(12) Uani d S 1 . .
    C C01 0.5641(2) 0.25 0.57800(15) 0.0233(4) Uani d S 1 . .
    C C1 0.84413(19) 0.25 0.33584(13) 0.0183(3) Uani d S 1 . .
    C C02 0.4448(2) 0.25 0.38608(15) 0.0298(4) Uani d S 1 . .
    C C2 0.96380(18) 0.25 0.42351(13) 0.0185(3) Uani d S 1 . .
    H H2 1.0557 0.25 0.4116 0.022 Uiso calc SR 1 . .
    C C3 0.96652(19) 0.25 0.52655(13) 0.0178(3) Uani d S 1 . .
    C C4 0.8736(2) 0.25 0.23319(13) 0.0231(4) Uani d S 1 . .
    H H4A 0.820(4) 0.152(3) 0.1908(14) 0.035 Uiso calc PR 0.5 . .
    H H4B 0.9787(16) 0.235(5) 0.2437(2) 0.035 Uiso calc PR 0.5 . .
    H H4C 0.841(4) 0.363(3) 0.1977(13) 0.035 Uiso calc PR 0.5 . .
    C C5 1.11412(19) 0.25 0.60505(14) 0.0221(3) Uani d S 1 . .
    H H5A 1.1388(9) 0.364(2) 0.6276(10) 0.033 Uiso calc PR 0.5 . .
    H H5B 1.1816(12) 0.206(2) 0.5756(6) 0.033 Uiso calc PR 0.5 . .
    H H5C 1.1122(5) 0.180(2) 0.6599(12) 0.033 Uiso calc PR 0.5 . .
    C C11 0.59706(19) 0.25 0.23963(13) 0.0206(3) Uani d S 1 . .
    C C12 0.54311(14) 0.09167(18) 0.19293(10) 0.0243(3) Uani d . 1 . .
    H H12 0.5792 -0.0165 0.2255 0.029 Uiso calc R 1 . .
    C C13 0.43608(14) 0.0908(2) 0.09835(10) 0.0278(3) Uani d . 1 . .
    H H13 0.3988 -0.0172 0.066 0.033 Uiso calc R 1 . .
    C C14 0.3853(2) 0.25 0.05267(15) 0.0281(4) Uani d S 1 . .
    C C21 0.86559(18) 0.25 0.66523(12) 0.0185(3) Uani d S 1 . .
    C C22 0.86893(17) 0.40678(19) 0.71687(10) 0.0303(3) Uani d . 1 . .
    H H22 0.8683 0.5151 0.6819 0.036 Uiso calc R 1 . .
    C C23 0.87317(17) 0.4078(2) 0.81978(10) 0.0322(3) Uani d . 1 . .
    H H23 0.8749 0.516 0.8552 0.039 Uiso calc R 1 . .
    C C24 0.8748(2) 0.25 0.86918(13) 0.0232(4) Uani d S 1 . .
loop_
    _atom_site_aniso_label
    _atom_site_aniso_U_11
    _atom_site_aniso_U_22
    _atom_site_aniso_U_33
    _atom_site_aniso_U_12
    _atom_site_aniso_U_13
    _atom_site_aniso_U_23
    Rh1 0.01599(8) 0.02468(8) 0.01164(8) 0 0.00473(5) 0
    N1 0.0194(7) 0.0248(7) 0.0112(6) 0 0.0046(5) 0
    N2 0.0191(7) 0.0228(7) 0.0102(6) 0 0.0044(5) 0
    O01 0.0300(7) 0.0437(8) 0.0230(7) 0 0.0154(6) 0
    O02 0.0194(7) 0.0851(14) 0.0326(9) 0 0.0018(6) 0
    Cl11 0.0270(2) 0.0652(4) 0.0215(2) 0 -0.00592(18) 0
    Cl21 0.0342(2) 0.0550(3) 0.01086(19) 0 0.00754(17) 0
    C01 0.0192(8) 0.0295(9) 0.0207(8) 0 0.0052(7) 0
    C1 0.0230(8) 0.0206(7) 0.0123(7) 0 0.0068(6) 0
    C02 0.0240(9) 0.0461(12) 0.0206(9) 0 0.0087(7) 0
    C2 0.0175(7) 0.0238(8) 0.0151(7) 0 0.0063(6) 0
    C3 0.0194(8) 0.0187(7) 0.0150(7) 0 0.0047(6) 0
    C4 0.0241(9) 0.0332(9) 0.0138(8) 0 0.0081(7) 0
    C5 0.0184(8) 0.0298(9) 0.0170(8) 0 0.0038(6) 0
    C11 0.0201(8) 0.0305(9) 0.0116(7) 0 0.0055(6) 0
    C12 0.0253(6) 0.0302(6) 0.0170(5) -0.0013(5) 0.0056(5) -0.0004(5)
    C13 0.0255(6) 0.0376(7) 0.0196(6) -0.0056(6) 0.0055(5) -0.0053(5)
    C14 0.0186(8) 0.0500(13) 0.0136(7) 0 0.0013(6) 0
    C21 0.0171(7) 0.0268(8) 0.0116(7) 0 0.0044(6) 0
    C22 0.0500(8) 0.0255(6) 0.0179(6) -0.0132(6) 0.0140(6) -0.0030(5)
    C23 0.0489(8) 0.0319(7) 0.0182(6) -0.0150(6) 0.0135(6) -0.0094(5)
    C24 0.0203(8) 0.0391(10) 0.0098(7) 0 0.0041(6) 0
_geom_special_details
;
All e.s.d.'s (except the e.s.d. in the dihedral angle between two l.s. planes)
are estimated using the full covariance matrix. The cell e.s.d.'s are taken
into account individually in the estimation of e.s.d.'s in distances, angles
and torsion angles; correlations between e.s.d.'s in cell parameters are only
used when they are defined by crystal symmetry. An approximate (isotropic)
treatment of cell e.s.d.'s is used for estimating e.s.d.'s involving l.s.
planes.
;
loop_
    _geom_bond_atom_site_label_1
    _geom_bond_atom_site_label_2
    _geom_bond_site_symmetry_2
    _geom_bond_distance
    _geom_bond_publ_flag
    Rh1 C02 . 1.854(2) Y
    Rh1 C01 . 1.8741(19) Y
    Rh1 N1 . 2.0453(14) Y
    Rh1 N2 . 2.0523(14) Y
    N1 C1 . 1.332(2) ?
    N1 C11 . 1.444(2) ?
    N2 C3 . 1.329(2) ?
    N2 C21 . 1.438(2) ?
    O01 C01 . 1.134(2) Y
    O02 C02 . 1.137(3) Y
    Cl11 C14 . 1.748(2) ?
    Cl21 C24 . 1.7420(18) ?
    C1 C2 . 1.397(2) ?
    C1 C4 . 1.510(2) ?
    C2 C3 . 1.399(2) ?
    C2 H2 . 0.95 ?
    C3 C5 . 1.510(2) ?
    C4 H4A . 0.9902 ?
    C4 H4B . 0.9902 ?
    C4 H4C . 0.9902 ?
    C5 H5A . 0.9234 ?
    C5 H5B . 0.9234 ?
    C5 H5C . 0.9234 ?
    C11 C12 . 1.3877(16) ?
    C11 C12 4_565 1.3877(16) ?
    C12 C13 . 1.3949(17) ?
    C12 H12 . 0.95 ?
    C13 C14 . 1.3816(18) ?
    C13 H13 . 0.95 ?
    C14 C13 4_565 1.3816(18) ?
    C21 C22 . 1.3787(16) ?
    C21 C22 4_565 1.3787(16) ?
    C22 C23 . 1.3929(17) ?
    C22 H22 . 0.95 ?
    C23 C24 . 1.3727(17) ?
    C23 H23 . 0.95 ?
    C24 C23 4_565 1.3727(17) ?
loop_
    _geom_angle_atom_site_label_1
    _geom_angle_atom_site_label_2
    _geom_angle_atom_site_label_3
    _geom_angle_site_symmetry_1
    _geom_angle_site_symmetry_3
    _geom_angle
    _geom_angle_publ_flag
    C02 Rh1 C01 . . 85.48(8) Y
    C02 Rh1 N1 . . 91.89(7) Y
    C01 Rh1 N1 . . 177.37(6) ?
    C02 Rh1 N2 . . 178.24(7) ?
    C01 Rh1 N2 . . 92.76(7) Y
    N1 Rh1 N2 . . 89.87(6) Y
    C1 N1 C11 . . 116.46(14) ?
    C1 N1 Rh1 . . 126.83(12) ?
    C11 N1 Rh1 . . 116.72(11) ?
    C3 N2 C21 . . 118.04(14) ?
    C3 N2 Rh1 . . 127.13(12) ?
    C21 N2 Rh1 . . 114.83(11) ?
    O01 C01 Rh1 . . 176.21(17) Y
    N1 C1 C2 . . 123.98(15) ?
    N1 C1 C4 . . 118.73(15) ?
    C2 C1 C4 . . 117.29(16) ?
    O02 C02 Rh1 . . 177.45(18) Y
    C1 C2 C3 . . 128.69(16) ?
    C1 C2 H2 . . 115.7 ?
    C3 C2 H2 . . 115.7 ?
    N2 C3 C2 . . 123.51(15) ?
    N2 C3 C5 . . 120.04(15) ?
    C2 C3 C5 . . 116.45(15) ?
    C1 C4 H4A . . 109.5 ?
    C1 C4 H4B . . 109.5 ?
    H4A C4 H4B . . 109.5 ?
    C1 C4 H4C . . 109.5 ?
    H4A C4 H4C . . 109.5 ?
    H4B C4 H4C . . 109.5 ?
    C3 C5 H5A . . 109.5 ?
    C3 C5 H5B . . 109.5 ?
    H5A C5 H5B . . 109.5 ?
    C3 C5 H5C . . 109.5 ?
    H5A C5 H5C . . 109.5 ?
    H5B C5 H5C . . 109.5 ?
    C12 C11 C12 . 4_565 120.01(16) ?
    C12 C11 N1 . . 119.99(8) ?
    C12 C11 N1 4_565 . 119.99(8) ?
    C11 C12 C13 . . 120.27(13) ?
    C11 C12 H12 . . 119.9 ?
    C13 C12 H12 . . 119.9 ?
    C14 C13 C12 . . 118.70(14) ?
    C14 C13 H13 . . 120.7 ?
    C12 C13 H13 . . 120.7 ?
    C13 C14 C13 4_565 . 122.04(18) ?
    C13 C14 Cl11 4_565 . 118.98(9) ?
    C13 C14 Cl11 . . 118.98(9) ?
    C22 C21 C22 . 4_565 119.37(16) ?
    C22 C21 N2 . . 120.24(8) ?
    C22 C21 N2 4_565 . 120.24(8) ?
    C21 C22 C23 . . 120.65(13) ?
    C21 C22 H22 . . 119.7 ?
    C23 C22 H22 . . 119.7 ?
    C24 C23 C22 . . 118.87(14) ?
    C24 C23 H23 . . 120.6 ?
    C22 C23 H23 . . 120.6 ?
    C23 C24 C23 4_565 . 121.59(17) ?
    C23 C24 Cl21 4_565 . 119.20(8) ?
    C23 C24 Cl21 . . 119.20(8) ?
loop_
    _geom_torsion_atom_site_label_1
    _geom_torsion_atom_site_label_2
    _geom_torsion_atom_site_label_3
    _geom_torsion_atom_site_label_4
    _geom_torsion_site_symmetry_1
    _geom_torsion_site_symmetry_2
    _geom_torsion_site_symmetry_3
    _geom_torsion_site_symmetry_4
    _geom_torsion
    _geom_torsion_publ_flag
    C02 Rh1 N1 C1 . . . . 180 ?
    N2 Rh1 N1 C1 . . . . 0 ?
    C02 Rh1 N1 C11 . . . . 0 ?
    N2 Rh1 N1 C11 . . . . 180 ?
    C01 Rh1 N2 C3 . . . . 180 ?
    N1 Rh1 N2 C3 . . . . 0 ?
    C01 Rh1 N2 C21 . . . . 0 ?
    N1 Rh1 N2 C21 . . . . 180 ?
    C11 N1 C1 C2 . . . . 180 ?
    Rh1 N1 C1 C2 . . . . 0 ?
    C11 N1 C1 C4 . . . . 0 ?
    Rh1 N1 C1 C4 . . . . 180 ?
    N1 C1 C2 C3 . . . . 0 ?
    C4 C1 C2 C3 . . . . 180 ?
    C21 N2 C3 C2 . . . . 180 ?
    Rh1 N2 C3 C2 . . . . 0 ?
    C21 N2 C3 C5 . . . . 0 ?
    Rh1 N2 C3 C5 . . . . 180 ?
    C1 C2 C3 N2 . . . . 0 ?
    C1 C2 C3 C5 . . . . 180 ?
    C1 N1 C11 C12 . . . . 90.64(14) ?
    Rh1 N1 C11 C12 . . . . -89.36(14) ?
    C1 N1 C11 C12 . . . 4_565 -90.64(14) ?
    Rh1 N1 C11 C12 . . . 4_565 89.36(14) ?
    C12 C11 C12 C13 4_565 . . . 0.9(3) ?
    N1 C11 C12 C13 . . . . 179.63(13) ?
    C11 C12 C13 C14 . . . . -0.1(2) ?
    C12 C13 C14 C13 . . . 4_565 -0.8(3) ?
    C12 C13 C14 Cl11 . . . . 179.46(11) ?
    C3 N2 C21 C22 . . . . 92.31(15) ?
    Rh1 N2 C21 C22 . . . . -87.69(15) ?
    C3 N2 C21 C22 . . . 4_565 -92.31(15) ?
    Rh1 N2 C21 C22 . . . 4_565 87.69(15) ?
    C22 C21 C22 C23 4_565 . . . -1.1(3) ?
    N2 C21 C22 C23 . . . . 174.34(15) ?
    C21 C22 C23 C24 . . . . 0.4(3) ?
    C22 C23 C24 C23 . . . 4_565 0.4(3) ?
    C22 C23 C24 Cl21 . . . . -179.62(13) ?
loop_
    _geom_hbond_atom_site_label_D
    _geom_hbond_atom_site_label_H
    _geom_hbond_atom_site_label_A
    _geom_hbond_site_symmetry_A
    _geom_hbond_distance_DH
    _geom_hbond_distance_HA
    _geom_hbond_distance_DA
    _geom_hbond_angle_DHA
    C22 H22 O02 2_656 0.95 2.54 3.1723(18) 124.3
