# Supplementary material for: [N,N′-Bis(4-chloro­phen­yl)pentane-2,4-diiminato]dicarbonyl­rhodium(I)
Source: Acta Crystallogr Sect E Struct Rep Online. 2010 Jan 27;66(Pt 2):m205. doi: 10.1107/S1600536810000449 (PMC2979718; doi:10.1107/S1600536810000449)
Supplement: Supplementary file 2 [file e-66-0m205-Isup2.hkl]

#
# h,k,l, Fc-squared, Fo-squared, sigma(Fo-squared) and status flag
#
data_I
_shelx_title ' 6Lgs3_0m in P2(1)'
_shelx_refln_list_code          4
_shelx_F_calc_maximum      238.27
_exptl_crystal_F_000       476.00
_reflns_d_resolution_high  0.7491
 
loop_
 _symmetry_equiv_pos_as_xyz
 'x, y, z'
 '-x, y+1/2, -z'
 '-x, -y, -z'
 'x, -y-1/2, z'
 
_cell_length_a     9.6726
_cell_length_b     7.5911
_cell_length_c    13.6484
_cell_angle_alpha  90.000
_cell_angle_beta  107.247
_cell_angle_gamma  90.000
 
_shelx_F_squared_multiplier     1.000
 
loop_
 _refln_index_h
 _refln_index_k
 _refln_index_l
 _refln_F_squared_calc
 _refln_F_squared_meas
 _refln_F_squared_sigma
 _refln_observed_status
   1   0   0     1070.92     1089.90     12.23 o
   2   0   0      225.74      213.11      1.91 o
   3   0   0      370.85      441.78      3.76 o
   4   0   0    12607.12    12420.41     95.13 o
   5   0   0      175.63      185.31      2.03 o
   6   0   0      155.84      158.28      2.05 o
   7   0   0       13.53       13.93      0.68 o
   8   0   0     3153.89     3078.03     30.79 o
   9   0   0      139.12      136.54      3.86 o
  10   0   0     1250.96     1221.09     24.32 o
  11   0   0      188.94      196.51      6.81 o
  12   0   0      534.33      508.13     16.25 o
   1   1   0    11100.63    10384.66     56.05 o
   2   1   0      356.07      410.85      2.52 o
   3   1   0    11331.09    11279.02     60.49 o
   4   1   0       69.33       63.20      0.71 o
   5   1   0     6922.59     6910.77     38.58 o
   6   1   0      178.58      154.65      1.56 o
   7   1   0       10.23       12.12      0.51 o
   8   1   0       46.21       48.17      1.10 o
   9   1   0     1906.32     1859.41     17.87 o
  10   1   0       89.18       90.33      2.78 o
  11   1   0      205.12      200.27      4.80 o
  12   1   0      165.02      164.71      5.71 o
   0   2   0    56771.68    41935.56   1196.81 o
   1   2   0      327.62      321.26      2.09 o
   2   2   0      519.93      522.03      3.00 o
   3   2   0     1709.98     1662.32      9.26 o
   4   2   0     4619.67     4761.17     25.46 o
   5   2   0        5.48        9.21      0.37 o
   6   2   0      307.96      315.22      2.61 o
   7   2   0      438.98      425.16      3.32 o
   8   2   0     2779.91     2796.72     20.73 o
   9   2   0        4.19        4.98      0.84 o
  10   2   0      578.11      581.48      8.78 o
  11   2   0      149.94      134.70      3.65 o
  12   2   0      264.03      266.10      6.43 o
   1   3   0     2655.47     2681.35     15.37 o
   2   3   0     1313.55     1231.03      8.48 o
   3   3   0     4094.45     4049.90     22.54 o
   4   3   0      107.24       94.87      1.03 o
   5   3   0     2998.66     2952.68     17.53 o
   6   3   0      920.71      933.85      6.13 o
   7   3   0        1.64        1.30      0.37 o
   8   3   0        4.47        4.94      0.63 o
   9   3   0      730.34      728.18      8.62 o
  10   3   0       66.00       61.74      2.59 o
  11   3   0       26.58       24.71      1.79 o
   0   4   0    20196.33    18983.54    185.05 o
   1   4   0      401.56      365.27      2.57 o
   2   4   0      267.05      274.68      2.18 o
   3   4   0     1279.01     1362.07      8.17 o
   4   4   0     2766.07     2740.33     15.80 o
   5   4   0       23.78       27.15      0.70 o
   6   4   0      223.30      224.17      2.39 o
   7   4   0      344.00      341.38      3.72 o
   8   4   0     1818.44     1792.20     18.36 o
   9   4   0       29.39       28.98      1.86 o
  10   4   0      409.10      414.62      7.85 o
  11   4   0      110.40      104.49      4.54 o
   1   5   0     2416.48     2432.33     14.11 o
   2   5   0      198.52      177.63      1.70 o
   3   5   0     2356.86     2372.09     14.64 o
   4   5   0       53.33       55.93      0.94 o
   5   5   0     2426.17     2435.91     16.78 o
   6   5   0      236.39      232.69      3.04 o
   7   5   0        1.07        0.71      0.69 o
   8   5   0        4.89        4.97      0.97 o
   9   5   0      954.80      937.24     14.34 o
  10   5   0       54.10       54.47      2.65 o
   0   6   0    13116.82    13047.16    150.41 o
   1   6   0      291.80      281.45      2.95 o
   2   6   0        1.86        3.42      0.48 o
   3   6   0       46.17       42.66      1.01 o
   4   6   0     2120.33     2100.60     16.09 o
   5   6   0        0.59        1.73      0.57 o
   6   6   0       87.06       94.91      2.29 o
   7   6   0        4.25        6.49      1.02 o
   8   6   0      926.63      916.97     12.88 o
   9   6   0       21.10       19.54      2.03 o
   1   7   0     1415.06     1419.75     13.58 o
   2   7   0       48.49       49.35      1.33 o
   3   7   0     1216.01     1208.01     13.71 o
   4   7   0       47.58       43.51      1.46 o
   5   7   0     1172.94     1189.19     15.49 o
   6   7   0       57.47       64.27      2.39 o
   7   7   0        5.21        6.99      1.39 o
   8   7   0       20.13       21.38      2.06 o
   0   8   0     3300.47     3176.93     44.97 o
   1   8   0       72.41       68.78      2.40 o
   2   8   0        4.59        5.09      0.87 o
   3   8   0      200.76      200.29      3.93 o
   4   8   0      809.16      797.68     10.60 o
   5   8   0        6.84        7.11      1.72 o
   6   8   0       43.08       41.46      2.24 o
   7   8   0       75.19       80.03      3.84 o
   1   9   0      351.87      341.30      6.43 o
   2   9   0      251.96      266.68      5.84 o
   3   9   0      253.17      256.20      5.17 o
   4   9   0       35.15       34.69      2.25 o
   5   9   0      280.94      301.68      6.13 o
   0  10   0      751.23      748.32     20.49 o
   1  10   0       31.24       31.32      2.47 o
   2  10   0       11.92       11.33      2.85 o
 -12   0   1       87.27       97.82      4.89 o
 -11   0   1      530.26      530.05     12.83 o
 -10   0   1     1128.51     1082.99     21.84 o
  -9   0   1       40.30       35.04      1.66 o
  -8   0   1       78.75       84.10      1.90 o
  -7   0   1     2640.43     2645.81     21.67 o
  -6   0   1     6099.82     6179.42     51.08 o
  -5   0   1     1491.37     1493.98     11.93 o
  -4   0   1     1716.01     1695.15     12.90 o
  -3   0   1     2508.02     2512.70     18.70 o
  -2   0   1      766.32      835.42      6.16 o
  -1   0   1     1427.75     1437.35     15.94 o
   1   0   1     1640.20     1658.46     13.28 o
   2   0   1     3264.70     3336.90     24.58 o
   3   0   1     8806.25     8505.40     65.09 o
   4   0   1     2799.51     2756.32     21.43 o
   5   0   1      116.11       95.73      1.35 o
   6   0   1      996.41     1034.71      9.71 o
   7   0   1     1475.38     1481.73     13.29 o
   8   0   1       72.28       74.10      1.85 o
   9   0   1      309.27      334.76      6.65 o
  10   0   1       12.31       17.65      2.99 o
  11   0   1      353.46      338.02     12.06 o
  12   0   1      308.20      281.33     14.35 o
 -12   1   1      377.33      390.46      8.45 o
 -11   1   1      394.84      385.60      7.27 o
 -10   1   1      748.06      725.40     10.26 o
  -9   1   1     1895.39     1891.09     16.69 o
  -8   1   1      128.83      129.36      1.71 o
  -7   1   1        2.85        4.65      0.37 o
  -6   1   1     3184.80     3177.48     18.05 o
  -5   1   1     1234.39     1247.80      7.28 o
  -4   1   1      422.07      371.45      2.35 o
  -3   1   1     1668.38     1713.52      9.11 o
  -2   1   1    12630.67    11921.00     66.96 o
  -1   1   1    18522.12    16397.31    140.79 o
   0   1   1      639.66      645.81      3.59 o
   1   1   1      840.45      848.81      4.66 o
   2   1   1    10390.02     9892.69     52.35 o
   3   1   1     2915.12     3109.14     16.09 o
   4   1   1        3.42        1.39      0.28 o
   5   1   1        5.06       12.38      0.38 o
   6   1   1     4699.23     4651.23     29.38 o
   7   1   1      107.14      112.10      1.39 o
   8   1   1      227.55      240.50      2.74 o
   9   1   1     1424.64     1403.51     16.42 o
  10   1   1      894.38      877.49     13.14 o
  11   1   1       21.31       26.40      2.04 o
  12   1   1      109.10       94.81      5.56 o
 -12   2   1      104.49      109.86      3.64 o
 -11   2   1      535.40      529.72      7.93 o
 -10   2   1      709.81      698.12      9.47 o
  -9   2   1        5.43        3.97      0.69 o
  -8   2   1      122.15      123.07      1.71 o
  -7   2   1     2640.65     2594.83     15.34 o
  -6   2   1     2631.47     2723.85     16.21 o
  -5   2   1      188.04      185.84      1.56 o
  -4   2   1     1510.32     1463.05      8.25 o
  -3   2   1     2947.14     2867.32     16.20 o
  -2   2   1     1980.08     2024.71     11.84 o
  -1   2   1      655.47      647.31      3.82 o
   0   2   1     9968.65     9632.66     54.05 o
   1   2   1     9769.30     9216.22     51.00 o
   2   2   1      407.80      442.63      2.65 o
   3   2   1     2794.59     2703.46     14.58 o
   4   2   1     2983.68     2920.27     16.00 o
   5   2   1     1326.56     1265.30      7.81 o
   6   2   1      985.66      964.53      6.40 o
   7   2   1      280.76      289.39      2.77 o
   8   2   1       11.74       14.74      0.91 o
   9   2   1      154.79      149.47      3.35 o
  10   2   1      256.77      254.51      5.45 o
  11   2   1      434.45      425.26      8.74 o
 -11   3   1       27.19       29.40      1.88 o
 -10   3   1      989.90      974.93     13.17 o
  -9   3   1     2124.00     2105.65     21.25 o
  -8   3   1      115.18      117.24      1.90 o
  -7   3   1        1.01        1.45      0.43 o
  -6   3   1     1794.91     1787.11     11.37 o
  -5   3   1      702.63      691.75      4.63 o
  -4   3   1     2792.72     2950.75     17.23 o
  -3   3   1      494.40      497.54      3.16 o
  -2   3   1     2437.10     2265.79     12.37 o
  -1   3   1     2057.74     1979.03     11.64 o
   0   3   1      581.18      637.71      3.95 o
   1   3   1     6080.16     6306.28     34.72 o
   2   3   1     7654.46     7598.19     40.62 o
   3   3   1     1041.89     1094.15      6.37 o
   4   3   1      438.95      500.23      3.36 o
   5   3   1      356.02      361.71      2.72 o
   6   3   1     3950.98     3943.71     23.74 o
   7   3   1       42.04       43.58      1.03 o
   8   3   1        0.49        1.10      0.54 o
   9   3   1     1132.68     1108.22     14.54 o
  10   3   1      609.58      594.92      9.26 o
  11   3   1       53.70       47.47      2.42 o
 -11   4   1      436.88      446.52      9.46 o
 -10   4   1      459.08      453.61      8.34 o
  -9   4   1        1.34        1.29      1.03 o
  -8   4   1       96.49       95.55      2.15 o
  -7   4   1     1850.26     1853.31     14.22 o
  -6   4   1     1451.45     1424.94      9.81 o
  -5   4   1      121.51      108.56      1.34 o
  -4   4   1      744.84      706.15      4.76 o
  -3   4   1     1890.22     1834.11     11.36 o
  -2   4   1      373.42      442.55      3.12 o
  -1   4   1      454.58      426.40      2.84 o
   0   4   1     4458.50     4595.30     25.57 o
   1   4   1     4327.55     4347.80     24.22 o
   2   4   1      281.86      287.66      2.14 o
   3   4   1     1318.58     1227.08      7.56 o
   4   4   1     1942.42     1887.47     11.55 o
   5   4   1      821.73      843.93      6.15 o
   6   4   1      557.12      557.19      4.81 o
   7   4   1      126.55      126.84      2.08 o
   8   4   1        1.07        3.09      0.83 o
   9   4   1       64.42       63.50      2.42 o
  10   4   1      290.53      277.15      6.08 o
  11   4   1      309.33      301.58      7.82 o
 -10   5   1      402.90      415.37      8.91 o
  -9   5   1      975.28      932.27     15.77 o
  -8   5   1        0.93        0.49      0.78 o
  -7   5   1       14.64       16.53      1.00 o
  -6   5   1     1389.95     1366.52     10.82 o
  -5   5   1      561.03      576.41      4.75 o
  -4   5   1      363.60      371.51      3.02 o
  -3   5   1      104.11       96.48      1.18 o
  -2   5   1     2662.54     2553.15     16.69 o
  -1   5   1     3109.20     3029.73     17.68 o
   0   5   1      139.22      145.17      1.48 o
   1   5   1      887.09      919.14      6.09 o
   2   5   1     2609.79     2616.35     16.29 o
   3   5   1      887.87      871.77      5.78 o
   4   5   1        2.35        3.38      0.37 o
   5   5   1       96.82       97.84      1.45 o
   6   5   1     1682.00     1705.80     14.26 o
   7   5   1       35.50       37.81      1.77 o
   8   5   1       55.76       58.68      2.27 o
   9   5   1      757.77      752.65     11.11 o
  10   5   1      387.23      392.55      8.44 o
 -10   6   1      473.29      450.08     11.87 o
  -9   6   1       22.39       20.12      2.04 o
  -8   6   1       69.81       69.17      3.48 o
  -7   6   1      703.63      701.78      9.50 o
  -6   6   1     1207.57     1179.25     12.80 o
  -5   6   1      306.57      311.67      3.49 o
  -4   6   1      446.85      435.25      4.23 o
  -3   6   1      826.82      816.23      6.67 o
  -2   6   1      161.14      153.96      1.70 o
  -1   6   1      276.05      264.41      2.34 o
   0   6   1     1198.86     1203.42      8.64 o
   1   6   1      641.51      624.56      4.60 o
   2   6   1      324.08      319.81      3.00 o
   3   6   1     1392.43     1389.11     10.08 o
   4   6   1     1006.32     1010.04      9.00 o
   5   6   1      133.40      136.99      2.29 o
   6   6   1      187.09      171.45      3.16 o
   7   6   1      497.78      491.64      8.18 o
   8   6   1      131.50      133.69      3.56 o
   9   6   1       95.93      100.19      3.81 o
  -9   7   1      575.86      578.54     24.95 o
  -8   7   1       19.12       14.40      1.86 o
  -7   7   1       12.07       13.71      1.68 o
  -6   7   1      685.82      661.17     11.80 o
  -5   7   1      525.81      518.76      7.15 o
  -4   7   1       50.55       56.42      1.71 o
  -3   7   1        8.59        8.25      0.84 o
  -2   7   1     1364.80     1371.86     10.96 o
  -1   7   1     1920.74     1902.20     14.69 o
   0   7   1       38.14       31.83      1.01 o
   1   7   1      163.46      167.97      2.56 o
   2   7   1     1122.31     1113.59     10.21 o
   3   7   1      504.78      497.04      5.58 o
   4   7   1       19.97       22.19      1.18 o
   5   7   1       20.40       25.90      1.48 o
   6   7   1      867.90      857.41     14.43 o
   7   7   1       13.86       17.04      1.49 o
   8   7   1       53.99       51.46      2.48 o
  -7   8   1      271.97      272.70      8.51 o
  -6   8   1      357.21      348.64      6.19 o
  -5   8   1       26.51       26.67      1.62 o
  -4   8   1      259.48      251.24      4.88 o
  -3   8   1      381.53      373.13      6.36 o
  -2   8   1        1.01        1.77      1.28 o
  -1   8   1       57.52       53.34      1.68 o
   0   8   1      842.50      836.46      8.81 o
   1   8   1      551.44      564.98      6.75 o
   2   8   1       60.12       58.29      1.98 o
   3   8   1      375.93      354.70      6.22 o
   4   8   1      403.71      400.70      6.89 o
   5   8   1      204.12      209.83      4.28 o
   6   8   1       92.14       90.80      2.99 o
   7   8   1      142.85      147.87      4.61 o
  -5   9   1      188.98      208.92      5.24 o
  -4   9   1      234.52      247.15      5.08 o
  -3   9   1        6.15        8.92      1.63 o
  -2   9   1      218.66      228.05      4.72 o
  -1   9   1      239.84      237.83      4.84 o
   0   9   1       45.06       39.93      1.97 o
   1   9   1      420.68      422.60      7.14 o
   2   9   1      584.75      604.73      9.35 o
   3   9   1      144.07      154.99      3.88 o
   4   9   1       10.69       10.40      1.46 o
   5   9   1      104.18      102.67      7.12 o
  -2  10   1       12.04        5.91      1.56 o
  -1  10   1        7.29        7.16      1.48 o
   0  10   1      494.71      470.20     10.14 o
   1  10   1      298.88      302.40      7.51 o
 -12   0   2        0.48        3.67      3.10 o
 -11   0   2     1208.92     1170.58     23.68 o
 -10   0   2      959.15      974.15     15.32 o
  -9   0   2        3.65        5.59      0.95 o
  -8   0   2     1459.12     1444.06     14.74 o
  -7   0   2     3064.65     3172.82     31.22 o
  -6   0   2      717.96      685.41      6.19 o
  -5   0   2      126.61      101.06      1.38 o
  -4   0   2      379.47      323.19      3.16 o
  -3   0   2    13389.97    12950.16     99.62 o
  -2   0   2      452.89      470.47      3.98 o
  -1   0   2      159.43      154.64      2.64 o
   0   0   2     5693.03     5609.77     52.82 o
   1   0   2     2214.26     2231.95     16.13 o
   2   0   2       76.65       67.70      0.86 o
   3   0   2      921.00      913.57      7.44 o
   4   0   2     2882.51     2781.14     21.42 o
   5   0   2     4213.86     4243.93     33.39 o
   6   0   2      350.03      342.95      3.79 o
   7   0   2      718.54      758.36      7.96 o
   8   0   2     1328.06     1342.63     14.60 o
   9   0   2       36.15       33.24      1.94 o
  10   0   2      276.98      280.75     19.28 o
  11   0   2      164.71      150.79      7.36 o
 -12   1   2      546.73      531.72      9.57 o
 -11   1   2       78.84       71.25      3.20 o
 -10   1   2       11.41        8.33      0.95 o
  -9   1   2      939.98      902.64      8.15 o
  -8   1   2     1247.18     1274.94      9.25 o
  -7   1   2      359.46      383.92      2.87 o
  -6   1   2     1641.16     1712.87     10.30 o
  -5   1   2     3804.88     3509.52     19.84 o
  -4   1   2     1967.48     1989.99     10.95 o
  -3   1   2      408.98      467.58      2.79 o
  -2   1   2      128.66      142.16      0.95 o
  -1   1   2      438.64      414.84      2.82 o
   0   1   2     1495.41     1519.04      8.44 o
   1   1   2      565.11      583.92      3.09 o
   2   1   2     9401.75     9097.19     48.25 o
   3   1   2     9938.78     9783.23     53.09 o
   4   1   2      581.20      631.06      3.76 o
   5   1   2     2752.54     2758.95     15.70 o
   6   1   2     1783.17     1814.94     10.85 o
   7   1   2      129.25      135.04      1.65 o
   8   1   2       52.16       50.83      1.27 o
   9   1   2      518.30      508.69      7.74 o
  10   1   2      519.59      501.97      9.49 o
  11   1   2      138.74      144.24      4.50 o
 -12   2   2       76.51       75.35      3.04 o
 -11   2   2     1237.83     1210.60     16.17 o
 -10   2   2     1562.73     1560.40     16.34 o
  -9   2   2      111.57      115.50      2.13 o
  -8   2   2     1399.32     1349.81      9.82 o
  -7   2   2     1267.27     1343.71      8.50 o
  -6   2   2     1104.87     1097.01      6.81 o
  -5   2   2      529.13      515.99      3.27 o
  -4   2   2     1115.16     1036.31      6.08 o
  -3   2   2     2586.98     2558.67     14.30 o
  -2   2   2      216.79      198.17      1.36 o
  -1   2   2       45.21       39.15      0.43 o
   0   2   2    14556.22    13686.81     74.76 o
   1   2   2      241.61      229.22      1.47 o
   2   2   2        1.65        0.78      0.27 o
   3   2   2      159.66      159.99      1.24 o
   4   2   2     4791.01     4683.91     26.37 o
   5   2   2     2218.69     2231.12     13.48 o
   6   2   2      218.80      222.68      2.01 o
   7   2   2      491.51      510.59      4.48 o
   8   2   2     1841.45     1822.68     14.94 o
   9   2   2       29.44       29.77      1.62 o
  10   2   2      195.73      194.36      5.16 o
  11   2   2       84.74       80.19      3.40 o
 -12   3   2      559.09      575.41     14.05 o
 -11   3   2      150.66      147.92      3.88 o
 -10   3   2      147.67      141.88      3.46 o
  -9   3   2      861.74      837.96      9.50 o
  -8   3   2      517.93      522.66      4.74 o
  -7   3   2      103.60      105.41      1.38 o
  -6   3   2      370.87      341.48      2.73 o
  -5   3   2     3438.12     3281.39     20.11 o
  -4   3   2      189.04      173.71      1.57 o
  -3   3   2      720.69      757.87      5.32 o
  -2   3   2        5.46        2.72      0.22 o
  -1   3   2     7001.63     7000.90     38.72 o
   0   3   2     3077.24     3205.49     17.55 o
   1   3   2      365.93      327.79      2.09 o
   2   3   2     1635.25     1461.64      8.44 o
   3   3   2     8349.61     8174.67     43.38 o
   4   3   2       97.83      107.32      1.15 o
   5   3   2     1497.08     1526.22      9.42 o
   6   3   2      205.23      196.94      2.12 o
   7   3   2        6.08        6.32      0.58 o
   8   3   2      323.39      327.54      4.93 o
   9   3   2     1058.72     1035.41     13.04 o
  10   3   2      525.01      512.21      9.12 o
  11   3   2      224.41      229.42      6.55 o
 -11   4   2      929.16      939.12     16.24 o
 -10   4   2     1168.25     1142.67     16.85 o
  -9   4   2      141.89      143.11      3.32 o
  -8   4   2      908.01      904.01      9.20 o
  -7   4   2      827.45      832.09      6.64 o
  -6   4   2      802.88      814.43      5.97 o
  -5   4   2      373.22      389.65      3.13 o
  -4   4   2      802.80      757.23      5.75 o
  -3   4   2     1466.07     1392.23      8.75 o
  -2   4   2      273.49      242.16      2.06 o
  -1   4   2       13.18        9.64      0.48 o
   0   4   2     7067.28     7183.45     43.01 o
   1   4   2      289.53      249.54      1.89 o
   2   4   2       43.96       47.87      0.73 o
   3   4   2      154.91      148.54      1.41 o
   4   4   2     3037.25     3072.47     20.79 o
   5   4   2     1185.27     1171.92      7.53 o
   6   4   2      108.26      114.84      1.68 o
   7   4   2      448.20      443.71      5.51 o
   8   4   2     1371.47     1342.11     17.30 o
   9   4   2       27.43       26.44      1.67 o
  10   4   2      107.33      104.84      3.56 o
 -11   5   2       51.57       43.54      3.45 o
 -10   5   2        1.61        3.49      1.41 o
  -9   5   2      607.87      584.88     10.92 o
  -8   5   2      589.31      580.75      8.25 o
  -7   5   2      101.80      101.59      1.90 o
  -6   5   2      590.90      594.01      5.31 o
  -5   5   2     1544.64     1493.27     10.55 o
  -4   5   2      643.70      640.68      4.63 o
  -3   5   2        7.03        8.78      0.43 o
  -2   5   2       40.97       36.78      0.68 o
  -1   5   2      918.19      908.68      5.98 o
   0   5   2      593.19      614.57      4.35 o
   1   5   2      325.02      324.48      2.67 o
   2   5   2     2168.01     2143.04     16.42 o
   3   5   2     2943.91     2912.84     18.17 o
   4   5   2       85.72       75.97      1.13 o
   5   5   2      786.52      767.42      6.43 o
   6   5   2      824.69      804.94      8.39 o
   7   5   2       81.86       78.64      2.34 o
   8   5   2       46.74       43.09      1.97 o
   9   5   2      293.28      295.12      5.75 o
  10   5   2      286.68      274.91      6.75 o
 -10   6   2      357.06      354.27     10.07 o
  -9   6   2        8.49        8.21      1.62 o
  -8   6   2      331.68      317.71      7.11 o
  -7   6   2      916.02      898.80     12.57 o
  -6   6   2      313.53      317.38      4.57 o
  -5   6   2       21.82       21.10      0.82 o
  -4   6   2      185.28      175.40      2.17 o
  -3   6   2     1967.06     1980.77     13.58 o
  -2   6   2      220.38      205.04      1.99 o
  -1   6   2       22.73       20.45      0.59 o
   0   6   2     1390.32     1383.48      9.46 o
   1   6   2      606.59      612.20      4.70 o
   2   6   2       16.85       16.84      0.68 o
   3   6   2      347.70      343.54      3.44 o
   4   6   2      948.54      938.33      8.18 o
   5   6   2     1019.73     1027.98      9.94 o
   6   6   2       43.23       44.02      1.78 o
   7   6   2      346.82      341.93      6.06 o
   8   6   2      405.97      416.23      7.16 o
   9   6   2       30.09       28.52      1.97 o
  -9   7   2      372.53      363.40     14.52 o
  -8   7   2      299.37      293.36      7.02 o
  -7   7   2      121.38      105.59      3.77 o
  -6   7   2      466.64      460.56      6.86 o
  -5   7   2      614.41      606.79      7.89 o
  -4   7   2      388.07      379.84      4.86 o
  -3   7   2       22.04       19.77      0.82 o
  -2   7   2       83.10       84.13      1.51 o
  -1   7   2      195.52      196.74      2.44 o
   0   7   2      140.00      135.33      1.90 o
   1   7   2      140.18      138.37      2.21 o
   2   7   2     1201.73     1197.96     10.78 o
   3   7   2      918.23      919.82      9.46 o
   4   7   2       38.64       29.08      1.33 o
   5   7   2      383.73      364.63      5.51 o
   6   7   2      759.45      716.39     10.44 o
   7   7   2       55.94       53.31      2.29 o
   8   7   2        2.92        2.02      1.12 o
  -7   8   2      320.33      306.12      6.11 o
  -6   8   2      274.97      284.84      5.73 o
  -5   8   2       12.45       11.64      1.20 o
  -4   8   2      109.91      114.89      2.70 o
  -3   8   2      535.31      520.28      7.08 o
  -2   8   2       85.90       93.15      2.39 o
  -1   8   2        4.60        3.05      0.86 o
   0   8   2      882.82      889.14     10.79 o
   1   8   2      254.64      255.20      4.31 o
   2   8   2       23.78       24.89      1.61 o
   3   8   2      116.31      106.33      3.28 o
   4   8   2      631.26      634.58      9.62 o
   5   8   2      396.80      386.72      6.83 o
   6   8   2        2.40        0.61      1.05 o
   7   8   2      127.33      130.87      4.34 o
  -5   9   2      327.71      334.12      6.41 o
  -4   9   2       42.69       35.75      1.85 o
  -3   9   2       47.06       46.31      2.02 o
  -2   9   2       79.20       74.45      2.88 o
  -1   9   2      567.24      576.29      8.87 o
   0   9   2      145.58      137.54      3.52 o
   1   9   2       52.88       51.34      2.17 o
   2   9   2      187.64      168.84      3.99 o
   3   9   2      584.67      548.16      8.76 o
   4   9   2        1.43        1.87      1.17 o
   5   9   2      111.99      117.04      3.97 o
  -1  10   2        0.04       -1.04      1.04 o
   0  10   2      466.55      467.37      9.20 o
   1  10   2       90.87       92.80      6.53 o
 -12   0   3        0.27       -1.85      1.85 o
 -11   0   3      699.50      705.78     15.65 o
 -10   0   3     1532.69     1584.01     21.34 o
  -9   0   3      788.45      767.23      9.78 o
  -8   0   3       20.70       22.08      1.00 o
  -7   0   3     3850.89     3889.15     38.37 o
  -6   0   3     2356.40     2377.93     20.81 o
  -5   0   3      235.67      280.13      2.92 o
  -4   0   3      497.52      573.52      5.14 o
  -3   0   3       56.85       37.26      1.74 o
  -2   0   3     1176.61     1303.06     12.61 o
  -1   0   3      113.41      116.72      3.41 o
   0   0   3      133.11      130.18      1.38 o
   1   0   3     5933.59     5825.36     41.16 o
   2   0   3      455.33      465.87      3.96 o
   3   0   3     6463.76     6671.33     47.57 o
   4   0   3     5415.37     5552.54     43.92 o
   5   0   3     4427.83     4456.84     36.76 o
   6   0   3      417.79      433.26      4.60 o
   7   0   3      158.75      163.30      2.79 o
   8   0   3      511.31      499.92      6.96 o
   9   0   3      952.56      933.56     16.54 o
  10   0   3       19.18       16.96      2.79 o
  11   0   3      626.22      609.97     20.14 o
 -12   1   3      921.08      941.70     14.52 o
 -11   1   3      648.88      660.89     10.72 o
 -10   1   3       63.69       68.14      1.85 o
  -9   1   3      927.13      926.85      8.35 o
  -8   1   3      517.08      526.99      4.25 o
  -7   1   3     1047.99     1082.33      6.80 o
  -6   1   3      942.82      986.08      6.14 o
  -5   1   3     2463.11     2364.55     14.01 o
  -4   1   3     3708.47     3576.04     21.25 o
  -3   1   3     1024.82     1013.65      6.54 o
  -2   1   3    10838.43    10640.10     70.58 o
  -1   1   3     7882.40     7672.35     52.88 o
   0   1   3        5.93        5.43      0.26 o
   1   1   3       96.91      104.13      0.85 o
   2   1   3     4058.48     3929.17     20.21 o
   3   1   3     5960.46     6089.94     32.77 o
   4   1   3      597.58      594.43      3.75 o
   5   1   3        9.44       10.59      0.41 o
   6   1   3     4454.33     4448.56     25.99 o
   7   1   3      898.66      901.80      7.11 o
   8   1   3      278.13      273.56      3.74 o
   9   1   3      493.69      495.41      7.67 o
  10   1   3      395.91      372.00      7.94 o
  11   1   3      101.34      117.60      4.44 o
 -12   2   3       62.01       58.38      2.96 o
 -11   2   3      296.02      305.80      5.71 o
 -10   2   3     1045.96     1035.64     12.29 o
  -9   2   3      200.83      196.56      2.67 o
  -8   2   3       10.09       14.72      0.59 o
  -7   2   3     3042.42     3047.95     21.25 o
  -6   2   3     2178.74     2165.96     13.87 o
  -5   2   3     1825.21     2005.09     12.50 o
  -4   2   3       49.21       36.30      0.57 o
  -3   2   3     2284.11     2199.25     12.79 o
  -2   2   3     1987.73     1956.29     12.09 o
  -1   2   3       83.70       78.03      0.71 o
   0   2   3      353.10      416.30      2.54 o
   1   2   3     2652.18     2455.65     13.27 o
   2   2   3     1809.64     1873.37     10.06 o
   3   2   3     4829.35     4988.02     27.36 o
   4   2   3     2552.34     2570.88     14.67 o
   5   2   3     1807.59     1808.37     10.98 o
   6   2   3      192.15      210.71      2.00 o
   7   2   3      614.55      643.98      5.73 o
   8   2   3      772.73      749.32      8.62 o
   9   2   3      931.28      920.13     13.55 o
  10   2   3        0.08       -0.82      0.82 o
  11   2   3      569.03      549.67     12.91 o
 -12   3   3      790.00      822.34     17.99 o
 -11   3   3      802.95      798.76     12.65 o
 -10   3   3       47.63       52.01      2.03 o
  -9   3   3      762.46      764.97      7.73 o
  -8   3   3      224.32      222.01      2.60 o
  -7   3   3     1213.84     1247.83      8.65 o
  -6   3   3      974.44     1011.53      6.78 o
  -5   3   3     2099.56     2054.30     12.65 o
  -4   3   3     1613.94     1518.35      9.26 o
  -3   3   3     1995.72     2091.69     13.32 o
  -2   3   3     6015.62     6059.43     36.99 o
  -1   3   3     3875.23     3884.92     23.40 o
   0   3   3      409.64      516.14      3.19 o
   1   3   3       24.14       34.24      0.50 o
   2   3   3     3534.01     3630.47     19.81 o
   3   3   3     3913.13     3990.91     22.47 o
   4   3   3        5.82        3.98      0.35 o
   5   3   3       32.89       27.38      0.70 o
   6   3   3     4945.61     5004.78     33.10 o
   7   3   3     1612.90     1603.72     13.28 o
   8   3   3       81.27       86.31      2.25 o
   9   3   3      134.30      138.03      3.52 o
  10   3   3      243.44      242.44      5.11 o
 -11   4   3      170.87      174.03      4.70 o
 -10   4   3      774.25      759.93     12.03 o
  -9   4   3      127.70      124.35      3.04 o
  -8   4   3        3.07        2.97      0.59 o
  -7   4   3     1710.73     1739.02     12.33 o
  -6   4   3     1490.12     1466.64     10.02 o
  -5   4   3      894.89      970.28      6.99 o
  -4   4   3       80.95       65.94      0.87 o
  -3   4   3     1513.32     1468.07      8.98 o
  -2   4   3     1360.59     1400.01      8.54 o
  -1   4   3        4.53        4.00      0.27 o
   0   4   3       24.89       51.74      0.70 o
   1   4   3     1477.96     1275.82      7.59 o
   2   4   3      988.90     1023.11      6.33 o
   3   4   3     2909.65     3021.59     17.83 o
   4   4   3     1549.82     1533.49      9.92 o
   5   4   3     1077.53     1057.79      8.25 o
   6   4   3      118.53      122.51      1.94 o
   7   4   3      591.15      603.90      7.33 o
   8   4   3      604.78      586.25      8.25 o
   9   4   3      623.05      612.00      9.41 o
  10   4   3        0.01       -0.09      0.95 o
 -11   5   3      347.67      334.91      9.65 o
 -10   5   3       11.95       12.50      1.79 o
  -9   5   3      566.34      568.65      8.30 o
  -8   5   3      279.90      278.82      4.51 o
  -7   5   3      434.03      438.89      4.69 o
  -6   5   3      390.90      391.55      3.63 o
  -5   5   3      999.00      974.04      7.30 o
  -4   5   3     1112.39     1105.08      7.49 o
  -3   5   3      257.84      260.01      2.68 o
  -2   5   3     2504.88     2519.31     15.95 o
  -1   5   3     1758.38     1743.22     10.81 o
   0   5   3       45.21       34.16      0.69 o
   1   5   3        5.35        3.55      0.33 o
   2   5   3     1623.85     1637.29     10.05 o
   3   5   3     1818.73     1794.68     11.21 o
   4   5   3      140.83      129.82      1.64 o
   5   5   3        8.99        7.32      0.60 o
   6   5   3     2218.80     2242.88     21.44 o
   7   5   3      555.56      548.32      7.78 o
   8   5   3       75.80       81.95      2.71 o
   9   5   3      228.49      236.37      5.03 o
 -10   6   3      580.16      584.17     14.13 o
  -9   6   3      294.25      288.90      6.90 o
  -8   6   3        0.07        1.08      0.89 o
  -7   6   3     1128.97     1132.95     12.24 o
  -6   6   3      786.82      772.17      7.83 o
  -5   6   3        1.59        2.37      0.45 o
  -4   6   3        1.04        3.70      0.44 o
  -3   6   3      453.74      448.56      3.51 o
  -2   6   3       15.29       15.55      0.54 o
  -1   6   3       11.78       12.22      0.50 o
   0   6   3      262.17      264.23      2.50 o
   1   6   3     1466.56     1466.38     10.75 o
   2   6   3      230.63      237.77      2.51 o
   3   6   3      968.65      949.05      7.64 o
   4   6   3     1282.10     1239.52     10.02 o
   5   6   3     1178.68     1129.58     12.07 o
   6   6   3      113.25      113.45      2.82 o
   7   6   3      105.38      110.64      3.12 o
   8   6   3      252.27      247.62      5.12 o
   9   6   3      262.26      252.95      6.11 o
  -9   7   3      303.05      283.43     10.06 o
  -8   7   3      269.00      271.60      6.66 o
  -7   7   3      184.25      184.32      4.01 o
  -6   7   3      213.05      211.79      3.24 o
  -5   7   3      397.04      391.17      4.78 o
  -4   7   3      548.04      546.85      5.92 o
  -3   7   3       41.80       37.21      1.02 o
  -2   7   3      965.89      972.20      8.00 o
  -1   7   3      764.60      740.60      6.35 o
   0   7   3       92.28       88.12      1.50 o
   1   7   3       15.23       12.38      0.68 o
   2   7   3      710.67      698.89      7.47 o
   3   7   3     1016.50      979.32     10.35 o
   4   7   3      119.97      115.58      2.92 o
   5   7   3        5.45        5.11      1.04 o
   6   7   3      838.69      841.60     16.24 o
   7   7   3      253.59      261.73      5.73 o
   8   7   3       37.40       43.10      2.72 o
  -7   8   3      496.85      499.99     11.16 o
  -6   8   3      366.18      352.05      7.77 o
  -5   8   3       39.23       44.43      2.11 o
  -4   8   3        8.12        8.50      0.80 o
  -3   8   3      449.18      464.39      6.29 o
  -2   8   3      161.16      176.51      2.81 o
  -1   8   3        3.25        3.72      0.73 o
   0   8   3       76.06       77.60      1.98 o
   1   8   3      409.53      414.78      6.36 o
   2   8   3      175.18      173.62      3.64 o
   3   8   3      418.34      417.85      6.90 o
   4   8   3      507.03      482.67      7.80 o
   5   8   3      337.49      308.25      5.84 o
   6   8   3       35.49       30.65      2.12 o
  -5   9   3      251.76      256.82      8.11 o
  -4   9   3      123.04      127.36      4.35 o
  -3   9   3       86.47       84.60      3.26 o
  -2   9   3      313.81      318.98      5.61 o
  -1   9   3      343.48      332.51      5.83 o
   0   9   3        1.10       -0.82      0.82 o
   1   9   3        0.95        0.24      0.86 o
   2   9   3      305.72      308.48      5.70 o
   3   9   3      501.17      493.51      8.02 o
   4   9   3        0.33        0.41      1.06 o
 -12   0   4        0.87       -1.03      1.89 o
 -11   0   4      552.78      583.51     16.63 o
 -10   0   4      480.94      527.03      7.98 o
  -9   0   4      391.34      397.64      6.15 o
  -8   0   4       57.93       63.46      1.51 o
  -7   0   4      513.35      512.23      5.49 o
  -6   0   4     1940.64     2002.83     18.47 o
  -5   0   4      674.03      567.40      5.68 o
  -4   0   4     3807.05     3911.98     35.16 o
  -3   0   4    14292.30    13780.73    131.22 o
  -2   0   4     8689.49     8518.37    108.05 o
  -1   0   4     1635.37     1690.42     26.30 o
   0   0   4      818.02      823.55      8.99 o
   1   0   4      334.57      297.83      2.51 o
   2   0   4     3804.82     4008.17     29.64 o
   3   0   4     1025.75     1121.46      9.39 o
   4   0   4     3386.63     3341.21     26.58 o
   5   0   4     3513.43     3476.84     27.79 o
   6   0   4      428.91      439.91      4.52 o
   7   0   4      789.01      796.23      9.35 o
   8   0   4     2746.22     2637.09     57.62 o
   9   0   4      392.87      372.54      8.26 o
  10   0   4       11.85       10.18      1.96 o
  11   0   4        1.99       -1.97      2.14 o
 -12   1   4      721.66      741.84     14.65 o
 -11   1   4      380.38      380.67      7.88 o
 -10   1   4      584.16      582.03      6.92 o
  -9   1   4      709.73      727.06      6.50 o
  -8   1   4     3310.78     3324.91     21.11 o
  -7   1   4      509.42      530.00      3.80 o
  -6   1   4      191.28      213.06      1.78 o
  -5   1   4     2721.65     2594.79     16.26 o
  -4   1   4      479.81      435.53      3.10 o
  -3   1   4      702.72      824.54      6.08 o
  -2   1   4      337.19      391.26      3.42 o
  -1   1   4     9990.83     9563.28     80.25 o
   0   1   4     2925.46     2943.00     17.52 o
   1   1   4     1012.57     1050.10      6.01 o
   2   1   4     1194.73     1135.69      6.49 o
   3   1   4     6002.05     6022.75     31.87 o
   4   1   4        1.31        3.39      0.34 o
   5   1   4      410.78      410.21      2.94 o
   6   1   4      131.13      151.04      1.58 o
   7   1   4     2267.54     2196.35     16.64 o
   8   1   4      386.45      395.50      5.60 o
   9   1   4      334.06      335.71      5.86 o
  10   1   4      462.38      429.81      7.83 o
  11   1   4      345.83      345.61      9.32 o
 -12   2   4        2.52        1.99      1.60 o
 -11   2   4      699.57      704.14     11.23 o
 -10   2   4      471.22      486.89      6.01 o
  -9   2   4      440.56      441.60      4.58 o
  -8   2   4       19.63       19.50      0.65 o
  -7   2   4      893.23      951.28      6.42 o
  -6   2   4     2200.55     2206.29     14.44 o
  -5   2   4     1484.61     1383.16      9.21 o
  -4   2   4      645.91      588.67      4.00 o
  -3   2   4     6466.18     6518.52     42.67 o
  -2   2   4     2414.73     2350.56     15.64 o
  -1   2   4       76.36       73.77      0.73 o
   0   2   4     1076.76     1062.66      6.73 o
   1   2   4      335.40      306.87      2.17 o
   2   2   4     1641.41     1655.79      9.22 o
   3   2   4       74.85       78.02      0.88 o
   4   2   4     4920.06     4775.48     28.32 o
   5   2   4     5083.54     5135.19     31.06 o
   6   2   4     1059.92     1053.43      7.62 o
   7   2   4      231.33      236.64      2.98 o
   8   2   4     1662.70     1587.03     17.26 o
   9   2   4      238.48      236.75      5.09 o
  10   2   4        2.99        3.77      1.10 o
 -12   3   4      360.14      370.45      7.98 o
 -11   3   4      116.62      125.39      4.34 o
 -10   3   4      161.40      163.32      3.56 o
  -9   3   4      505.50      529.87      6.21 o
  -8   3   4     2621.53     2613.07     19.47 o
  -7   3   4      248.71      251.47      2.35 o
  -6   3   4      739.07      802.98      6.15 o
  -5   3   4     2468.23     2390.58     16.02 o
  -4   3   4     1815.60     1854.20     11.93 o
  -3   3   4       46.87       47.09      0.68 o
  -2   3   4      128.57      151.22      1.27 o
  -1   3   4     3164.81     2905.15     17.98 o
   0   3   4     1608.69     1498.38      8.86 o
   1   3   4      295.12      294.65      2.12 o
   2   3   4     1194.47     1256.97      7.42 o
   3   3   4     3204.88     3174.38     17.71 o
   4   3   4        1.23        3.94      0.38 o
   5   3   4      337.15      322.53      2.66 o
   6   3   4      274.04      287.81      3.02 o
   7   3   4     1723.52     1676.11     15.62 o
   8   3   4      292.98      295.17      4.94 o
   9   3   4      274.23      280.18      6.15 o
  10   3   4      405.52      384.91      6.96 o
 -11   4   4      508.21      489.43      9.41 o
 -10   4   4      360.32      374.70      6.62 o
  -9   4   4      310.68      304.51      4.31 o
  -8   4   4        5.46        5.62      0.58 o
  -7   4   4      855.67      877.51      7.38 o
  -6   4   4     1518.07     1536.32     10.92 o
  -5   4   4      781.43      758.23      5.64 o
  -4   4   4      282.75      240.45      2.25 o
  -3   4   4     3855.32     3922.63     25.24 o
  -2   4   4     1357.48     1266.22      8.36 o
  -1   4   4        6.24        3.67      0.32 o
   0   4   4      777.53      752.30      4.97 o
   1   4   4      560.18      583.45      3.75 o
   2   4   4     1010.04      990.24      6.25 o
   3   4   4       19.16       17.78      0.49 o
   4   4   4     3029.88     3032.18     18.34 o
   5   4   4     3467.44     3466.80     23.38 o
   6   4   4      800.87      795.59      7.60 o
   7   4   4       85.90       87.26      2.06 o
   8   4   4     1033.53     1010.51     13.71 o
   9   4   4      203.05      201.39      4.51 o
  10   4   4        2.05        1.07      1.12 o
 -11   5   4      179.13      190.07      5.87 o
 -10   5   4      156.36      156.05      4.27 o
  -9   5   4      344.56      352.10      5.73 o
  -8   5   4     1419.10     1391.62     15.58 o
  -7   5   4      276.66      278.76      3.72 o
  -6   5   4      126.10      133.37      2.00 o
  -5   5   4     1097.20     1062.94      8.34 o
  -4   5   4      463.59      449.87      4.09 o
  -3   5   4        4.00        5.51      0.39 o
  -2   5   4      173.03      171.73      1.75 o
  -1   5   4     2661.38     2649.03     16.87 o
   0   5   4      941.62      900.38      6.78 o
   1   5   4       93.45       92.42      1.05 o
   2   5   4      546.24      534.91      3.84 o
   3   5   4     2369.05     2295.34     15.10 o
   4   5   4       23.54       23.00      0.75 o
   5   5   4      146.00      144.05      2.17 o
   6   5   4      157.66      159.42      2.82 o
   7   5   4     1115.65     1078.90     14.34 o
   8   5   4      148.07      148.22      3.68 o
   9   5   4      207.70      212.84      5.58 o
 -10   6   4      241.28      244.60      7.87 o
  -9   6   4      203.59      197.62      5.31 o
  -8   6   4        8.88        8.21      1.05 o
  -7   6   4      325.94      335.82      5.07 o
  -6   6   4      713.63      726.63      8.89 o
  -5   6   4      167.34      162.79      2.58 o
  -4   6   4      611.44      614.12      5.51 o
  -3   6   4     2198.53     2179.88     15.25 o
  -2   6   4     1378.17     1397.30     10.12 o
  -1   6   4      129.22      127.08      1.65 o
   0   6   4      423.49      424.19      3.52 o
   1   6   4      205.46      180.41      1.94 o
   2   6   4      682.89      654.48      5.33 o
   3   6   4       81.19       73.40      1.28 o
   4   6   4      991.57     1008.24      9.24 o
   5   6   4      816.72      810.36      9.97 o
   6   6   4      113.64      110.06      3.19 o
   7   6   4      207.47      205.88      4.79 o
   8   6   4      981.73      990.22     15.03 o
  -9   7   4      170.22      172.81     10.76 o
  -8   7   4      681.35      679.12     11.88 o
  -7   7   4      149.02      140.92      3.50 o
  -6   7   4       22.49       22.72      1.37 o
  -5   7   4      457.02      444.62      6.17 o
  -4   7   4      210.01      214.92      3.30 o
  -3   7   4       12.30       13.46      1.16 o
  -2   7   4      127.84      120.43      2.13 o
  -1   7   4     1296.05     1307.16     12.02 o
   0   7   4      463.44      449.89      4.89 o
   1   7   4       27.93       24.63      0.87 o
   2   7   4      266.91      253.18      3.33 o
   3   7   4     1204.23     1181.21     12.75 o
   4   7   4       34.38       36.17      1.52 o
   5   7   4       65.09       66.61      2.35 o
   6   7   4      153.86      150.11      4.68 o
   7   7   4      638.20      630.56     11.30 o
  -7   8   4      317.14      326.54      8.37 o
  -6   8   4      397.58      419.78      7.62 o
  -5   8   4      115.82      115.81      3.49 o
  -4   8   4       89.56       93.14      2.61 o
  -3   8   4      835.33      827.38     10.89 o
  -2   8   4      343.97      335.32      5.49 o
  -1   8   4        5.86        2.62      0.87 o
   0   8   4      199.57      210.53      4.09 o
   1   8   4      233.54      248.34      3.75 o
   2   8   4      258.73      248.44      4.11 o
   3   8   4        0.01       -0.07      0.74 o
   4   8   4      510.15      510.46      8.06 o
   5   8   4      604.56      620.14      9.51 o
   6   8   4      144.22      148.77      4.59 o
  -5   9   4      262.18      247.06     11.06 o
  -4   9   4      289.08      306.35      6.80 o
  -3   9   4       28.04       32.60      1.97 o
  -2   9   4       46.32       47.10      2.14 o
  -1   9   4      303.13      285.90      6.71 o
   0   9   4      141.74      144.48      4.54 o
   1   9   4        2.85        0.47      1.13 o
   2   9   4      154.35      167.34      4.84 o
   3   9   4      436.53      437.84      8.55 o
   4   9   4       19.99       24.73      1.95 o
 -12   0   5      365.53      357.70     10.05 o
 -11   0   5       83.48       85.93      3.58 o
 -10   0   5      638.27      668.20     11.44 o
  -9   0   5      710.27      728.86      9.78 o
  -8   0   5      395.66      388.50      4.87 o
  -7   0   5     2086.69     2030.24     18.13 o
  -6   0   5     1866.44     1983.43     17.54 o
  -5   0   5       89.42       70.73      1.24 o
  -4   0   5      371.87      370.73      3.76 o
  -3   0   5     6214.00     6129.84     70.74 o
  -2   0   5     9277.57     9034.99    160.71 o
  -1   0   5     1449.02     1446.48     22.11 o
   0   0   5       27.72       23.59      0.97 o
   1   0   5     8035.26     7824.92     64.46 o
   2   0   5      413.36      362.36      3.21 o
   3   0   5      771.96      780.47      6.73 o
   4   0   5      508.44      513.74      4.86 o
   5   0   5     2067.92     2050.20     16.89 o
   6   0   5      437.51      468.50      5.39 o
   7   0   5        2.05       -0.63      0.63 o
   8   0   5      932.54      880.42     13.97 o
   9   0   5     1844.17     1795.95     29.25 o
  10   0   5        6.89        5.43      1.44 o
 -12   1   5      762.97      784.88     13.71 o
 -11   1   5      296.88      309.87      5.69 o
 -10   1   5      125.37      110.09      2.57 o
  -9   1   5      216.14      238.51      2.94 o
  -8   1   5     2257.29     2326.89     15.82 o
  -7   1   5     2702.28     2720.45     18.44 o
  -6   1   5      133.58      142.62      1.44 o
  -5   1   5     2770.01     2801.79     18.88 o
  -4   1   5     8222.69     8173.05     59.39 o
  -3   1   5     1091.87     1142.48      9.14 o
  -2   1   5     4216.46     4407.79     38.70 o
  -1   1   5     1507.46     1478.26     12.99 o
   0   1   5     1672.84     1609.41     10.74 o
   1   1   5     1468.61     1474.88      8.43 o
   2   1   5        3.61       20.26      0.48 o
   3   1   5     1171.67     1115.82      6.73 o
   4   1   5     2308.01     2308.24     13.22 o
   5   1   5       66.12       73.58      1.01 o
   6   1   5     1958.75     1980.58     13.43 o
   7   1   5     1084.99     1028.54      8.79 o
   8   1   5      503.74      492.38      7.01 o
   9   1   5       11.35       10.64      1.26 o
  10   1   5      206.50      197.76      4.77 o
 -12   2   5      198.12      199.06      7.63 o
 -11   2   5      139.49      134.10      4.08 o
 -10   2   5      669.99      675.51      7.70 o
  -9   2   5      631.67      661.78      6.25 o
  -8   2   5      287.23      269.27      2.74 o
  -7   2   5     2062.40     2058.06     13.92 o
  -6   2   5     2202.98     2221.57     14.58 o
  -5   2   5      137.20      137.00      1.40 o
  -4   2   5      446.89      449.43      3.62 o
  -3   2   5     4379.38     4378.16     30.32 o
  -2   2   5     8019.15     7869.95     70.61 o
  -1   2   5      776.48      763.82      5.71 o
   0   2   5       24.61       19.81      0.41 o
   1   2   5     6393.83     6195.26     41.62 o
   2   2   5      846.02      779.18      4.95 o
   3   2   5      441.87      419.81      2.88 o
   4   2   5      169.13      186.10      1.66 o
   5   2   5     1248.53     1262.77      7.97 o
   6   2   5      251.05      242.12      2.66 o
   7   2   5       21.66       19.64      1.01 o
   8   2   5      989.08      941.50     11.73 o
   9   2   5     1682.42     1637.16     20.52 o
  10   2   5        3.52        6.77      1.34 o
 -12   3   5      884.00      873.73     34.28 o
 -11   3   5      371.05      386.21      7.40 o
 -10   3   5       36.31       33.07      1.60 o
  -9   3   5      185.54      204.03      3.10 o
  -8   3   5     2175.29     2194.90     17.82 o
  -7   3   5     2881.77     2912.63     20.62 o
  -6   3   5       37.23       46.50      0.85 o
  -5   3   5      635.53      621.39      4.75 o
  -4   3   5     2560.25     2544.55     17.43 o
  -3   3   5       36.04       20.90      0.56 o
  -2   3   5     4484.12     4520.33     32.50 o
  -1   3   5     2399.53     2496.20     16.23 o
   0   3   5     1452.23     1497.71      9.49 o
   1   3   5      624.65      620.48      4.06 o
   2   3   5      239.11      206.01      1.70 o
   3   3   5     2241.08     2194.50     12.84 o
   4   3   5     3098.27     3076.90     18.52 o
   5   3   5       69.07       71.96      1.14 o
   6   3   5      737.75      742.98      6.59 o
   7   3   5      504.00      482.45      6.40 o
   8   3   5      219.89      220.16      4.66 o
   9   3   5       21.86       19.94      1.65 o
  10   3   5      167.22      163.31      4.64 o
 -11   4   5      135.51      138.34      4.33 o
 -10   4   5      485.89      490.34      7.92 o
  -9   4   5      463.82      460.86      6.43 o
  -8   4   5      159.04      155.24      2.44 o
  -7   4   5     1442.65     1456.45     11.39 o
  -6   4   5     1478.60     1496.67     10.90 o
  -5   4   5      169.76      172.23      1.76 o
  -4   4   5      132.01      139.37      1.52 o
  -3   4   5     2484.41     2503.33     16.70 o
  -2   4   5     3818.08     3770.67     24.88 o
  -1   4   5      544.46      583.46      4.22 o
   0   4   5       78.93       80.03      0.93 o
   1   4   5     3518.46     3415.19     21.41 o
   2   4   5      497.35      469.27      3.56 o
   3   4   5      102.48       98.59      1.13 o
   4   4   5      105.59      111.44      1.41 o
   5   4   5      826.91      811.26      6.63 o
   6   4   5      119.52      122.72      2.14 o
   7   4   5       22.56       24.97      1.32 o
   8   4   5      735.05      721.47     11.37 o
   9   4   5     1179.99     1173.43     17.23 o
 -11   5   5      178.48      180.57      5.60 o
 -10   5   5       27.94       26.22      1.87 o
  -9   5   5      108.37      114.18      2.81 o
  -8   5   5     1106.77     1129.50     12.87 o
  -7   5   5     1231.94     1227.88     12.31 o
  -6   5   5       23.01       24.39      0.89 o
  -5   5   5      963.12      964.33      7.87 o
  -4   5   5     2431.02     2454.30     16.79 o
  -3   5   5      435.22      439.20      3.49 o
  -2   5   5     1057.91     1061.18      7.38 o
  -1   5   5      959.15      967.68      6.77 o
   0   5   5      722.28      680.59      5.24 o
   1   5   5      372.82      362.10      3.08 o
   2   5   5       75.35       79.93      1.16 o
   3   5   5      796.54      834.66      6.06 o
   4   5   5      991.32      997.07      7.89 o
   5   5   5       17.52       16.19      0.96 o
   6   5   5      805.22      802.02      9.77 o
   7   5   5      605.65      600.91      9.72 o
   8   5   5      263.18      255.22      5.54 o
   9   5   5       17.61       15.66      1.86 o
 -10   6   5      272.53      272.66      7.16 o
  -9   6   5      246.14      251.37      4.91 o
  -8   6   5      109.83      101.52      2.78 o
  -7   6   5      685.39      686.74      9.12 o
  -6   6   5      809.66      793.25      9.01 o
  -5   6   5       63.61       64.88      1.63 o
  -4   6   5       23.25       28.17      0.85 o
  -3   6   5     1264.81     1254.37      9.42 o
  -2   6   5     1822.83     1865.26     14.55 o
  -1   6   5      190.08      170.02      2.06 o
   0   6   5       50.81       47.95      1.05 o
   1   6   5     1426.19     1400.77     10.72 o
   2   6   5      247.40      253.80      3.02 o
   3   6   5       66.51       66.87      1.27 o
   4   6   5      196.80      192.88      2.79 o
   5   6   5      760.13      735.71      8.71 o
   6   6   5      171.37      173.51      4.08 o
   7   6   5        1.41        1.28      1.00 o
   8   6   5      367.58      347.19      7.98 o
  -9   7   5       72.21       73.52      3.20 o
  -8   7   5      574.13      604.13      9.14 o
  -7   7   5      491.14      513.52      7.93 o
  -6   7   5       26.63       29.06      1.54 o
  -5   7   5      657.67      671.23      8.34 o
  -4   7   5     1476.40     1451.80     15.18 o
  -3   7   5      323.36      331.66      4.34 o
  -2   7   5      234.27      234.17      3.42 o
  -1   7   5      491.98      496.15      6.21 o
   0   7   5      453.15      442.21      5.30 o
   1   7   5      147.43      147.32      2.55 o
   2   7   5       20.05       29.11      1.23 o
   3   7   5      355.61      379.82      4.81 o
   4   7   5      379.92      392.09      5.65 o
   5   7   5       42.93       37.71      1.73 o
   6   7   5      385.41      398.04      7.23 o
   7   7   5      413.82      416.86      8.88 o
  -7   8   5      348.41      344.59      7.20 o
  -6   8   5      442.14      430.08      7.65 o
  -5   8   5       74.06       82.28      2.75 o
  -4   8   5        3.28        2.34      1.19 o
  -3   8   5      574.96      568.31      8.52 o
  -2   8   5      720.45      708.15      9.57 o
  -1   8   5       78.66       72.94      2.45 o
   0   8   5       34.00       36.65      1.60 o
   1   8   5      555.80      554.35      7.84 o
   2   8   5      157.09      159.06      3.43 o
   3   8   5        5.74        6.13      1.13 o
   4   8   5       94.90       88.86      3.22 o
   5   8   5      310.93      299.04      6.09 o
  -5   9   5       98.57      108.50      4.12 o
  -4   9   5      335.11      359.20      6.36 o
  -3   9   5       34.64       29.97      1.75 o
  -2   9   5      192.40      191.61      4.23 o
  -1   9   5      341.30      349.42      5.64 o
   0   9   5      222.24      258.73      4.96 o
   1   9   5       31.83       35.00      1.91 o
   2   9   5       71.44       74.27      3.19 o
   3   9   5      343.68      357.34      9.41 o
 -12   0   6       10.68       14.65      2.69 o
 -11   0   6       17.13       14.83      1.60 o
 -10   0   6      717.84      710.78     11.92 o
  -9   0   6      766.68      825.49     10.91 o
  -8   0   6      134.31      139.61      2.27 o
  -7   0   6      179.07      182.03      2.52 o
  -6   0   6     9860.54     9828.43     87.72 o
  -5   0   6     7896.78     7909.50     70.99 o
  -4   0   6      147.27      133.02      2.17 o
  -3   0   6      261.05      206.33      2.73 o
  -2   0   6     9495.52     9850.77    149.01 o
  -1   0   6      753.40      711.93     11.08 o
   0   0   6      752.67      791.27      8.24 o
   1   0   6        1.50       15.13      0.70 o
   2   0   6     5018.20     4963.76     37.79 o
   3   0   6      511.86      499.24      4.57 o
   4   0   6     2954.18     2933.48     23.52 o
   5   0   6      408.98      423.45      4.44 o
   6   0   6      292.16      290.06      4.21 o
   7   0   6       14.50       19.24      1.33 o
   8   0   6      790.33      741.46     14.66 o
   9   0   6      142.81      148.04      4.76 o
  10   0   6      568.80      551.28     12.79 o
 -12   1   6      196.43      192.03      5.09 o
 -11   1   6      514.57      510.70      7.53 o
 -10   1   6      167.11      184.43      3.23 o
  -9   1   6      806.21      821.46      7.96 o
  -8   1   6     1990.41     2093.76     14.66 o
  -7   1   6      950.74     1003.50      6.97 o
  -6   1   6      960.80      975.70      6.86 o
  -5   1   6      429.06      412.55      3.18 o
  -4   1   6      695.29      618.21      4.90 o
  -3   1   6     1578.56     1556.84     12.24 o
  -2   1   6     1261.34     1335.03     13.68 o
  -1   1   6     9199.81     9247.22     72.35 o
   0   1   6     1835.51     1650.01     11.00 o
   1   1   6       56.67       75.15      0.70 o
   2   1   6       20.48       21.31      0.52 o
   3   1   6     2495.59     2521.46     14.51 o
   4   1   6      510.68      482.10      3.32 o
   5   1   6       24.33       26.90      0.65 o
   6   1   6       28.19       18.75      0.70 o
   7   1   6     3147.13     3037.22     26.77 o
   8   1   6      562.86      554.31      7.71 o
   9   1   6      273.64      258.64      5.01 o
  10   1   6      344.46      329.07      6.88 o
 -12   2   6       76.30       85.35      4.63 o
 -11   2   6        4.89        2.13      1.16 o
 -10   2   6      549.10      557.33      8.00 o
  -9   2   6      881.01      942.28      9.46 o
  -8   2   6      438.75      428.83      4.14 o
  -7   2   6       22.03       19.42      0.65 o
  -6   2   6     4325.89     4440.84     28.97 o
  -5   2   6     3473.01     3536.22     25.00 o
  -4   2   6      597.14      596.18      4.79 o
  -3   2   6     2244.36     2242.28     17.02 o
  -2   2   6     6867.58     7039.10     52.75 o
  -1   2   6      623.79      598.10      4.54 o
   0   2   6      386.96      381.81      2.86 o
   1   2   6      848.40      792.21      5.27 o
   2   2   6     4702.97     4620.41     27.86 o
   3   2   6      852.06      853.95      5.67 o
   4   2   6     1124.35     1131.72      7.23 o
   5   2   6      410.77      406.48      3.35 o
   6   2   6      113.43      118.72      1.83 o
   7   2   6       46.21       47.34      1.47 o
   8   2   6      600.29      574.55      9.38 o
   9   2   6      199.64      197.83      4.62 o
  10   2   6      459.88      440.37     10.65 o
 -12   3   6      181.86      191.94      8.45 o
 -11   3   6      423.08      412.04      8.18 o
 -10   3   6      118.64      124.39      3.41 o
  -9   3   6      457.42      460.20      5.35 o
  -8   3   6     1483.89     1535.74     13.30 o
  -7   3   6      550.77      561.48      4.68 o
  -6   3   6      304.75      302.52      2.70 o
  -5   3   6      555.66      552.75      4.54 o
  -4   3   6     1698.99     1664.52     11.55 o
  -3   3   6     1798.67     1836.97     13.40 o
  -2   3   6      712.54      805.95      6.54 o
  -1   3   6     4281.03     4292.90     29.61 o
   0   3   6     2242.37     2112.29     13.72 o
   1   3   6       40.39       33.82      0.54 o
   2   3   6        1.74        4.81      0.35 o
   3   3   6      470.38      461.75      3.37 o
   4   3   6       69.88       76.02      1.04 o
   5   3   6       66.07       66.43      1.20 o
   6   3   6      101.73      112.54      1.91 o
   7   3   6     2650.29     2552.26     28.42 o
   8   3   6      582.24      576.70      9.30 o
   9   3   6      204.81      215.22      5.40 o
 -11   4   6        3.51        1.72      1.18 o
 -10   4   6      456.84      443.09      8.60 o
  -9   4   6      628.70      652.80      8.27 o
  -8   4   6      313.50      315.77      4.04 o
  -7   4   6       13.50       16.86      0.73 o
  -6   4   6     2609.68     2616.85     19.49 o
  -5   4   6     1990.99     1970.34     14.45 o
  -4   4   6      332.26      348.16      3.21 o
  -3   4   6     1301.46     1310.81      9.75 o
  -2   4   6     3963.47     4123.46     27.74 o
  -1   4   6      593.68      611.54      4.81 o
   0   4   6      183.85      178.17      1.69 o
   1   4   6      565.76      557.37      3.94 o
   2   4   6     2683.93     2675.34     16.63 o
   3   4   6      580.73      583.70      4.57 o
   4   4   6      619.45      586.43      4.61 o
   5   4   6      333.81      345.89      3.56 o
   6   4   6       87.20       83.06      1.97 o
   7   4   6       19.47       20.19      1.31 o
   8   4   6      456.89      440.07      7.84 o
   9   4   6      207.11      205.54      5.70 o
 -11   5   6      317.48      320.12      9.06 o
 -10   5   6       78.52       85.16      3.34 o
  -9   5   6      302.74      319.64      6.21 o
  -8   5   6      924.46      941.21     12.62 o
  -7   5   6      568.26      559.75      6.89 o
  -6   5   6      338.46      345.14      4.26 o
  -5   5   6      308.86      300.25      3.15 o
  -4   5   6      706.77      738.57      6.18 o
  -3   5   6      696.29      698.57      5.54 o
  -2   5   6      226.86      229.61      2.23 o
  -1   5   6     2707.40     2650.58     19.24 o
   0   5   6     1043.43     1041.59      7.24 o
   1   5   6        1.22        4.62      0.44 o
   2   5   6       24.28       26.61      0.72 o
   3   5   6      910.57      901.85      7.53 o
   4   5   6      259.47      259.83      3.01 o
   5   5   6        0.13        0.71      0.46 o
   6   5   6        0.59        0.90      0.72 o
   7   5   6     1372.83     1343.91     18.79 o
   8   5   6      281.46      289.03      5.94 o
 -10   6   6      343.65      351.14      7.58 o
  -9   6   6      244.16      252.65      5.56 o
  -8   6   6       48.72       47.59      2.25 o
  -7   6   6       99.01      104.16      3.15 o
  -6   6   6     2306.01     2340.28     23.31 o
  -5   6   6     1573.90     1598.39     14.98 o
  -4   6   6        8.44        6.42      0.63 o
  -3   6   6      166.51      181.41      2.82 o
  -2   6   6     1762.01     1699.89     14.15 o
  -1   6   6      234.75      231.37      2.49 o
   0   6   6      129.88      120.60      1.70 o
   1   6   6      100.15      126.15      1.77 o
   2   6   6     1137.05     1137.97     10.55 o
   3   6   6      113.08      123.43      2.28 o
   4   6   6      654.16      638.10      7.69 o
   5   6   6      253.74      262.84      3.89 o
   6   6   6      182.75      185.54      4.10 o
   7   6   6        0.03       -0.82      0.82 o
  -9   7   6      152.38      156.69      4.69 o
  -8   7   6      459.48      470.96      8.54 o
  -7   7   6      396.07      405.11      6.52 o
  -6   7   6      211.86      211.12      4.00 o
  -5   7   6      210.18      199.95      4.06 o
  -4   7   6      325.11      346.64      5.77 o
  -3   7   6      333.24      347.37      4.27 o
  -2   7   6       91.36       74.57      1.80 o
  -1   7   6     1351.08     1314.50     13.66 o
   0   7   6      336.68      363.26      4.73 o
   1   7   6        0.60        2.08      0.60 o
   2   7   6       35.88       35.79      1.43 o
   3   7   6      762.66      713.56      8.94 o
   4   7   6      182.87      198.12      3.91 o
   5   7   6        3.44        5.09      1.34 o
   6   7   6        0.29        1.54      1.42 o
  -7   8   6       24.72       28.39      2.41 o
  -6   8   6      743.44      744.70     17.16 o
  -5   8   6      458.99      463.20      8.33 o
  -4   8   6       16.26       15.75      1.15 o
  -3   8   6      166.89      165.42      2.95 o
  -2   8   6      955.68      922.07     10.76 o
  -1   8   6      133.54      137.19      4.21 o
   0   8   6       43.30       36.95      1.50 o
   1   8   6      112.96      130.64      3.06 o
   2   8   6      601.89      621.08      9.12 o
   3   8   6       66.54       78.82      2.52 o
   4   8   6      136.36      132.31      4.18 o
   5   8   6      103.65      106.67      5.32 o
  -5   9   6      128.28      131.06      5.36 o
  -4   9   6      347.72      355.75      6.93 o
  -3   9   6      215.34      224.72      4.47 o
  -2   9   6       20.96       14.94      1.13 o
  -1   9   6      408.88      416.77      6.25 o
   0   9   6      259.04      265.45      4.89 o
   1   9   6       28.66       27.86      1.59 o
   2   9   6        4.90        3.46      1.09 o
 -12   0   7     1144.31     1106.36     27.24 o
 -11   0   7       36.07       40.55      2.44 o
 -10   0   7     1205.33     1163.40     17.87 o
  -9   0   7      287.11      324.83      5.59 o
  -8   0   7     1044.05     1051.65     11.83 o
  -7   0   7       62.96       60.67      1.25 o
  -6   0   7      829.88      836.86      8.58 o
  -5   0   7       55.89       42.90      1.06 o
  -4   0   7     1423.96     1439.18     16.92 o
  -3   0   7     1313.37     1309.39     16.69 o
  -2   0   7    10106.36    10266.75    154.32 o
  -1   0   7      313.82      435.50      5.80 o
   0   0   7      391.91      396.69      4.39 o
   1   0   7     6389.14     6641.92     56.81 o
   2   0   7     3781.57     3895.28     34.86 o
   3   0   7        2.23        6.27      0.38 o
   4   0   7     1072.29     1058.71      9.62 o
   5   0   7      362.36      390.52      4.53 o
   6   0   7      979.20     1023.29     11.80 o
   7   0   7       64.82       60.13      2.70 o
   8   0   7      455.84      438.24      9.16 o
   9   0   7      762.47      736.08     16.10 o
 -12   1   7       98.16       99.98      3.70 o
 -11   1   7      760.18      729.70      9.87 o
 -10   1   7        0.64        1.25      0.64 o
  -9   1   7       20.68       17.14      0.91 o
  -8   1   7      830.98      851.93      6.68 o
  -7   1   7     4551.83     4754.57     31.12 o
  -6   1   7      230.30      242.61      2.20 o
  -5   1   7      119.98      109.02      1.25 o
  -4   1   7     2285.60     2242.78     17.70 o
  -3   1   7     4211.96     4385.61     39.90 o
  -2   1   7        0.69        0.56      0.77 o
  -1   1   7      159.70      165.29      1.73 o
   0   1   7     2093.70     1967.29     13.74 o
   1   1   7     6087.44     6273.80     39.70 o
   2   1   7     1141.28     1188.61      7.38 o
   3   1   7     1843.35     1870.53     11.03 o
   4   1   7     1818.06     1783.45     10.42 o
   5   1   7       21.04       29.98      0.91 o
   6   1   7      950.61      978.59      8.05 o
   7   1   7      363.97      343.79      4.37 o
   8   1   7      318.81      324.81      6.03 o
   9   1   7      151.79      157.52      4.02 o
 -12   2   7      767.21      749.89     34.80 o
 -11   2   7       39.26       40.51      2.77 o
 -10   2   7      822.10      841.89     11.56 o
  -9   2   7      262.20      276.41      4.01 o
  -8   2   7      233.11      243.59      2.72 o
  -7   2   7      366.00      354.26      3.16 o
  -6   2   7     1424.03     1453.97     10.71 o
  -5   2   7     1575.29     1546.86     12.14 o
  -4   2   7     1495.25     1516.86     11.77 o
  -3   2   7      482.97      444.84      3.87 o
  -2   2   7     5912.37     5933.72     44.44 o
  -1   2   7      214.28      182.67      1.79 o
   0   2   7      168.83      164.41      1.52 o
   1   2   7     2880.49     2963.26     18.95 o
   2   2   7      757.22      767.34      5.10 o
   3   2   7       29.04       35.92      0.68 o
   4   2   7       84.75       92.52      1.15 o
   5   2   7      908.34      893.86      7.04 o
   6   2   7      907.00      932.58      8.58 o
   7   2   7        0.30       -0.77      0.77 o
   8   2   7      505.18      480.63      8.01 o
   9   2   7      873.90      843.86     12.77 o
 -12   3   7       63.16       67.21      4.89 o
 -11   3   7      496.07      483.11     10.59 o
 -10   3   7       34.43       36.94      1.98 o
  -9   3   7       42.86       40.42      1.47 o
  -8   3   7      534.58      550.11      5.68 o
  -7   3   7     1839.98     1867.08     13.47 o
  -6   3   7      148.40      151.96      1.79 o
  -5   3   7      368.70      363.86      3.30 o
  -4   3   7     2997.24     3034.78     22.39 o
  -3   3   7     1984.22     2041.57     15.22 o
  -2   3   7      141.97      156.56      1.67 o
  -1   3   7      226.17      222.30      2.00 o
   0   3   7     2403.36     2323.60     15.89 o
   1   3   7     2543.53     2573.97     17.05 o
   2   3   7      382.94      378.39      2.85 o
   3   3   7     1447.66     1456.44      9.71 o
   4   3   7     2040.54     2020.29     14.35 o
   5   3   7        1.51        2.97      0.40 o
   6   3   7      404.96      409.69      5.03 o
   7   3   7      281.71      277.11      4.64 o
   8   3   7      407.34      402.87      7.10 o
   9   3   7       74.69       84.04      3.32 o
 -11   4   7       25.41       25.73      1.93 o
 -10   4   7      513.17      509.14      9.37 o
  -9   4   7      203.30      211.65      4.18 o
  -8   4   7      155.09      155.32      2.62 o
  -7   4   7      260.17      250.81      3.18 o
  -6   4   7      945.43      958.30      8.94 o
  -5   4   7     1160.40     1187.57      8.56 o
  -4   4   7      911.79      921.06      7.42 o
  -3   4   7      259.65      231.30      2.46 o
  -2   4   7     3297.63     3306.72     25.09 o
  -1   4   7      185.15      161.87      1.84 o
   0   4   7       79.76       76.52      0.98 o
   1   4   7     1540.31     1535.16     10.79 o
   2   4   7      520.50      507.55      4.01 o
   3   4   7       21.55       23.26      0.69 o
   4   4   7        0.03        0.34      0.42 o
   5   4   7      743.99      733.99      7.66 o
   6   4   7      682.63      676.09      7.37 o
   7   4   7        3.54        3.17      0.85 o
   8   4   7      438.42      431.12      7.10 o
 -11   5   7      422.99      426.71      9.52 o
 -10   5   7        7.01        7.04      1.43 o
  -9   5   7        8.19        9.10      1.34 o
  -8   5   7      480.58      479.56      7.42 o
  -7   5   7     1636.26     1660.39     18.23 o
  -6   5   7      106.65      109.12      1.89 o
  -5   5   7       94.82      102.52      1.52 o
  -4   5   7     1235.46     1241.67      9.99 o
  -3   5   7     1402.17     1374.42     10.68 o
  -2   5   7        3.71        7.69      0.54 o
  -1   5   7      207.29      211.15      2.45 o
   0   5   7      938.08      963.82      7.54 o
   1   5   7     1676.08     1670.32     12.09 o
   2   5   7      331.36      330.22      3.18 o
   3   5   7      884.44      877.04      7.85 o
   4   5   7      835.57      839.70      8.24 o
   5   5   7        7.93        8.73      0.90 o
   6   5   7      283.41      289.69      5.39 o
   7   5   7      310.85      305.45      5.34 o
   8   5   7      201.00      204.81      5.60 o
 -10   6   7      404.30      397.22      9.12 o
  -9   6   7      146.33      149.17      4.41 o
  -8   6   7      373.12      369.96      6.88 o
  -7   6   7       18.10       16.94      1.22 o
  -6   6   7      314.92      304.92      4.57 o
  -5   6   7      120.76      133.94      2.40 o
  -4   6   7      279.82      264.93      3.65 o
  -3   6   7      325.80      323.85      3.54 o
  -2   6   7     2369.82     2366.60     19.13 o
  -1   6   7       13.62       18.05      0.83 o
   0   6   7       17.84       15.35      0.80 o
   1   6   7     1335.85     1298.52     11.33 o
   2   6   7     1279.89     1244.41     11.92 o
   3   6   7       11.51       16.58      0.95 o
   4   6   7      147.62      155.39      3.03 o
   5   6   7      174.46      172.55      3.51 o
   6   6   7      330.14      313.42      7.53 o
   7   6   7       18.98       15.47      2.33 o
  -9   7   7        0.02       -1.43      1.78 o
  -8   7   7      262.46      285.55      6.06 o
  -7   7   7      981.95      976.17     14.58 o
  -6   7   7       67.41       67.79      2.93 o
  -5   7   7       35.51       36.68      1.95 o
  -4   7   7      494.93      510.05      7.58 o
  -3   7   7      794.23      766.99     10.45 o
  -2   7   7        1.09       -0.72      0.72 o
  -1   7   7      146.95      157.90      3.47 o
   0   7   7      430.87      465.78      7.35 o
   1   7   7      885.00      863.39      9.94 o
   2   7   7      220.22      210.85      3.68 o
   3   7   7      315.77      318.97      5.07 o
   4   7   7      348.43      355.54      5.64 o
   5   7   7       16.96       14.79      1.45 o
   6   7   7      196.43      200.98      7.41 o
  -7   8   7       21.68       22.93      1.99 o
  -6   8   7      279.53      265.96      5.84 o
  -5   8   7      246.49      273.06      5.84 o
  -4   8   7      111.49      106.36      3.38 o
  -3   8   7       65.83       63.98      2.46 o
  -2   8   7      853.86      819.22     14.25 o
  -1   8   7       68.36       74.91      2.82 o
   0   8   7        3.30        2.45      1.06 o
   1   8   7      433.17      408.57      5.95 o
   2   8   7      327.59      306.84      5.25 o
   3   8   7        0.94        2.94      0.89 o
   4   8   7        0.18        0.56      0.95 o
  -4   9   7      397.91      411.94     10.73 o
  -3   9   7      228.93      235.97      5.89 o
  -2   9   7       29.05       29.64      2.18 o
  -1   9   7      110.28      110.57      4.35 o
   0   9   7      305.12      313.48      7.99 o
   1   9   7      160.14      156.12      4.25 o
 -12   0   8      188.11      179.95      5.90 o
 -11   0   8      115.46      115.75      4.29 o
 -10   0   8       35.96       31.75      1.72 o
  -9   0   8     2041.93     2105.60     27.00 o
  -8   0   8      254.11      259.97      3.92 o
  -7   0   8      394.13      398.75      5.26 o
  -6   0   8      634.89      629.99      7.38 o
  -5   0   8     5037.81     5209.01     59.94 o
  -4   0   8       38.81       33.97      1.20 o
  -3   0   8      189.20      213.54      4.41 o
  -2   0   8      390.88      359.81      5.90 o
  -1   0   8     4957.40     4964.77     61.48 o
   0   0   8      597.24      656.38      7.01 o
   1   0   8     1377.93     1421.60     14.59 o
   2   0   8     3402.48     3507.62     31.50 o
   3   0   8     1209.59     1247.64     11.39 o
   4   0   8      426.60      431.33      4.39 o
   5   0   8      677.19      648.31      7.13 o
   6   0   8      354.53      347.86      5.50 o
   7   0   8      471.01      470.54      9.42 o
   8   0   8       60.43       64.42      3.31 o
   9   0   8      211.63      195.37      7.22 o
 -12   1   8       83.68       90.91      3.76 o
 -11   1   8      349.61      349.72      6.54 o
 -10   1   8      581.54      598.19      8.65 o
  -9   1   8       32.38       29.51      1.04 o
  -8   1   8      570.92      585.77      5.05 o
  -7   1   8       20.87       23.71      0.64 o
  -6   1   8      609.28      599.90      4.91 o
  -5   1   8        3.97        4.99      0.43 o
  -4   1   8     6365.60     6479.93     55.74 o
  -3   1   8     2681.60     2700.29     27.58 o
  -2   1   8     1407.03     1472.28     14.38 o
  -1   1   8     2370.96     2420.00     21.10 o
   0   1   8     4747.07     4904.43     34.57 o
   1   1   8      459.40      476.62      3.70 o
   2   1   8        6.09        8.11      0.32 o
   3   1   8      444.62      458.90      3.22 o
   4   1   8     2252.14     2251.06     14.13 o
   5   1   8      162.27      178.36      1.95 o
   6   1   8       57.54       56.75      1.38 o
   7   1   8     1664.40     1633.09     18.83 o
   8   1   8      326.96      328.66      6.02 o
   9   1   8       69.28       62.24      2.74 o
 -12   2   8      148.99      146.18      4.89 o
 -11   2   8      197.46      201.89      4.70 o
 -10   2   8      114.67      112.97      2.86 o
  -9   2   8     1514.82     1554.50     15.38 o
  -8   2   8      155.66      159.61      2.24 o
  -7   2   8       45.78       45.43      0.89 o
  -6   2   8     1082.61     1091.67      8.55 o
  -5   2   8     3348.44     3436.81     26.82 o
  -4   2   8      243.64      255.60      2.44 o
  -3   2   8       32.72       33.40      0.60 o
  -2   2   8     1222.91     1216.92      9.74 o
  -1   2   8     3043.92     3010.23     24.10 o
   0   2   8        0.97        4.36      0.38 o
   1   2   8      741.04      747.46      5.19 o
   2   2   8     5688.88     5798.78     35.81 o
   3   2   8     1712.27     1722.77     11.43 o
   4   2   8      374.61      383.42      3.49 o
   5   2   8      118.07      113.64      1.80 o
   6   2   8      407.10      414.78      4.54 o
   7   2   8      435.77      432.32      6.30 o
   8   2   8       86.28       76.82      2.57 o
   9   2   8       42.76       32.21      2.03 o
 -12   3   8       34.40       38.69      2.96 o
 -11   3   8      288.98      289.65      7.47 o
 -10   3   8      329.94      348.70      5.90 o
  -9   3   8       96.25       95.30      2.52 o
  -8   3   8      676.68      669.01      7.66 o
  -7   3   8      238.14      246.24      3.30 o
  -6   3   8     1679.12     1727.20     12.45 o
  -5   3   8       11.00       10.16      0.50 o
  -4   3   8     1850.27     1841.91     14.31 o
  -3   3   8     1805.16     1747.02     13.54 o
  -2   3   8     1848.12     1864.38     14.42 o
  -1   3   8     2559.59     2592.49     18.03 o
   0   3   8     1014.81     1032.31      7.79 o
   1   3   8       56.97       60.93      0.84 o
   2   3   8       33.17       31.85      0.72 o
   3   3   8     1840.91     1884.49     13.02 o
   4   3   8     1828.33     1783.73     13.99 o
   5   3   8      272.14      283.13      3.66 o
   6   3   8        1.05        2.56      0.75 o
   7   3   8     1734.71     1717.20     22.55 o
   8   3   8      225.79      232.33      4.76 o
 -11   4   8      162.77      165.11      5.44 o
 -10   4   8      102.97       99.04      3.18 o
  -9   4   8     1035.40     1045.05     13.85 o
  -8   4   8      102.11      104.09      2.44 o
  -7   4   8       11.52       11.10      0.64 o
  -6   4   8      763.49      775.39      6.86 o
  -5   4   8     2166.21     2175.20     16.96 o
  -4   4   8      123.22      133.99      1.71 o
  -3   4   8       25.49       29.92      0.79 o
  -2   4   8     1184.13     1202.00     10.02 o
  -1   4   8     1809.89     1824.95     13.39 o
   0   4   8        0.81        2.73      0.52 o
   1   4   8      502.12      498.73      4.16 o
   2   4   8     4288.47     4369.65     30.90 o
   3   4   8     1137.47     1126.59      9.02 o
   4   4   8      164.91      172.63      2.49 o
   5   4   8       65.71       65.72      1.81 o
   6   4   8      402.92      409.45      6.15 o
   7   4   8      255.14      247.36      5.34 o
   8   4   8       58.74       51.60      2.00 o
 -10   5   8      312.24      316.98      6.82 o
  -9   5   8        5.44        5.48      1.16 o
  -8   5   8      364.79      359.76      6.44 o
  -7   5   8        9.67       11.46      0.98 o
  -6   5   8      355.41      353.10      4.72 o
  -5   5   8       13.94       14.48      0.82 o
  -4   5   8     2113.34     2135.94     18.52 o
  -3   5   8     1017.86     1007.78      9.98 o
  -2   5   8      567.28      578.78      5.76 o
  -1   5   8      909.56      915.41      8.58 o
   0   5   8     1517.35     1490.93     11.49 o
   1   5   8      332.59      326.92      3.40 o
   2   5   8        4.21        4.70      0.69 o
   3   5   8      296.84      293.75      3.55 o
   4   5   8      984.27      963.23     10.03 o
   5   5   8      112.82      109.34      2.56 o
   6   5   8       34.71       36.64      1.69 o
   7   5   8      820.19      832.75     17.97 o
 -10   6   8       26.05       35.22      3.99 o
  -9   6   8      666.01      694.84     12.19 o
  -8   6   8      121.23      122.56      3.75 o
  -7   6   8       95.66       91.19      3.08 o
  -6   6   8      178.33      182.89      3.55 o
  -5   6   8     1488.30     1505.47     15.80 o
  -4   6   8        0.76        0.23      0.64 o
  -3   6   8       65.75       55.25      1.73 o
  -2   6   8      379.01      400.57      5.47 o
  -1   6   8     1275.10     1282.22     13.46 o
   0   6   8      121.64      116.64      2.24 o
   1   6   8      474.58      476.30      7.15 o
   2   6   8     1026.61     1066.04     14.71 o
   3   6   8      300.42      299.38      4.27 o
   4   6   8       78.86       90.59      2.27 o
   5   6   8      379.34      379.99      6.17 o
   6   6   8      209.92      232.19      5.13 o
  -8   7   8      198.72      187.95      5.53 o
  -7   7   8        4.02        7.32      1.38 o
  -6   7   8       54.75       67.81      2.59 o
  -5   7   8        3.07        4.42      1.08 o
  -4   7   8     1329.75     1285.64     18.00 o
  -3   7   8      447.31      440.38      7.67 o
  -2   7   8      150.47      157.96      3.51 o
  -1   7   8      291.48      303.85      5.75 o
   0   7   8     1135.99     1056.68     17.13 o
   1   7   8      274.43      267.31      4.85 o
   2   7   8        3.00        2.38      1.01 o
   3   7   8       61.95       67.55      1.87 o
   4   7   8      653.51      645.63      8.73 o
   5   7   8       32.28       27.00      1.76 o
  -6   8   8      123.32      133.49      4.15 o
  -5   8   8      580.41      568.18      9.65 o
  -4   8   8        0.23       -0.57      0.98 o
  -3   8   8        9.46        5.21      1.42 o
  -2   8   8      354.96      383.00      7.10 o
  -1   8   8      519.33      537.41      9.11 o
   0   8   8        8.26        5.16      1.68 o
   1   8   8      198.78      200.40      4.82 o
   2   8   8      699.45      746.75     12.11 o
   3   8   8      237.45      246.84      5.35 o
  -3   9   8      203.18      208.64      7.18 o
  -2   9   8      133.19      120.42      5.39 o
  -1   9   8      195.61      211.58      8.46 o
 -12   0   9      697.09      749.96     27.89 o
 -11   0   9       57.22       62.65      4.40 o
 -10   0   9      117.85      129.19      4.50 o
  -9   0   9      183.77      202.95      4.47 o
  -8   0   9      357.42      367.28      5.42 o
  -7   0   9      377.75      369.12      4.73 o
  -6   0   9      113.05      127.58      3.51 o
  -5   0   9     2439.84     2502.04     34.09 o
  -4   0   9     1997.70     2071.79     25.93 o
  -3   0   9      672.47      671.09     10.79 o
  -2   0   9     2699.44     2766.86     34.55 o
  -1   0   9     1205.28     1231.90     15.72 o
   0   0   9     1460.71     1520.79     18.01 o
   1   0   9      485.38      514.52      6.18 o
   2   0   9     1519.09     1557.11     20.00 o
   3   0   9     1050.15     1113.83     11.26 o
   4   0   9      926.78      897.59     10.66 o
   5   0   9     1863.05     1814.04     19.82 o
   6   0   9     1793.85     1773.87     23.06 o
   7   0   9       58.53       57.83      2.77 o
   8   0   9       68.01       71.57      3.38 o
 -12   1   9        2.69        2.81      1.06 o
 -11   1   9      925.23      924.76     14.93 o
 -10   1   9      449.46      479.44      8.33 o
  -9   1   9      690.13      692.48      8.16 o
  -8   1   9     1023.80     1013.13      9.23 o
  -7   1   9     2669.44     2732.36     21.85 o
  -6   1   9        1.65        1.68      0.33 o
  -5   1   9        1.43        1.67      0.25 o
  -4   1   9     2695.63     2800.19     26.89 o
  -3   1   9     4390.03     4511.18     52.65 o
  -2   1   9      677.89      702.80      6.80 o
  -1   1   9      445.95      491.02      4.63 o
   0   1   9     2133.91     2208.59     17.40 o
   1   1   9     6404.77     6498.91     43.11 o
   2   1   9      966.97      951.77      6.87 o
   3   1   9      362.81      369.20      3.01 o
   4   1   9     1261.65     1241.47      9.62 o
   5   1   9      722.12      695.41      6.51 o
   6   1   9       47.39       48.46      1.32 o
   7   1   9        3.00        3.83      0.81 o
   8   1   9      386.83      386.03      6.62 o
 -12   2   9      764.07      796.97     15.06 o
 -11   2   9        1.17        2.55      1.33 o
 -10   2   9      319.49      324.36      5.54 o
  -9   2   9      237.89      247.99      3.54 o
  -8   2   9     1434.39     1444.66     14.79 o
  -7   2   9      154.76      158.26      2.05 o
  -6   2   9       38.65       43.52      0.87 o
  -5   2   9      702.25      709.23      6.00 o
  -4   2   9     2941.24     2955.02     24.83 o
  -3   2   9      739.07      725.52      8.49 o
  -2   2   9     2669.17     2679.13     24.46 o
  -1   2   9       72.77       76.68      1.06 o
   0   2   9     1875.06     1902.97     14.62 o
   1   2   9      874.64      902.30      7.15 o
   2   2   9     2433.91     2475.68     17.99 o
   3   2   9      399.98      422.09      3.31 o
   4   2   9     1392.39     1397.34     11.83 o
   5   2   9     1611.80     1608.74     14.83 o
   6   2   9     1988.98     1933.69     21.82 o
   7   2   9        2.39        4.21      1.07 o
   8   2   9       26.64       25.17      1.43 o
 -11   3   9     1156.15     1168.89     20.53 o
 -10   3   9      270.33      279.16      5.95 o
  -9   3   9     1011.99     1018.57     13.48 o
  -8   3   9      308.28      318.14      4.49 o
  -7   3   9     2176.16     2187.80     22.44 o
  -6   3   9      403.55      410.36      4.30 o
  -5   3   9        0.97        1.70      0.31 o
  -4   3   9     1666.16     1725.08     12.98 o
  -3   3   9     5068.33     5135.43     41.02 o
  -2   3   9        1.26        1.96      0.29 o
  -1   3   9      106.89      107.71      1.31 o
   0   3   9     2172.37     2212.58     17.05 o
   1   3   9    10173.46    10285.86     69.95 o
   2   3   9      495.65      496.43      4.04 o
   3   3   9        1.08        2.92      0.52 o
   4   3   9      311.50      312.62      3.59 o
   5   3   9      891.84      894.96      9.80 o
   6   3   9      157.82      159.44      3.38 o
   7   3   9        0.85        2.29      1.21 o
   8   3   9       91.49       97.61      3.98 o
 -11   4   9        2.69        2.73      2.60 o
 -10   4   9      282.64      278.46      7.08 o
  -9   4   9      189.99      191.37      4.84 o
  -8   4   9     1216.06     1222.88     14.76 o
  -7   4   9       85.63       80.55      1.68 o
  -6   4   9       53.29       53.18      1.24 o
  -5   4   9      402.25      415.70      4.30 o
  -4   4   9     1896.30     1853.29     13.54 o
  -3   4   9      531.08      528.07      4.47 o
  -2   4   9     1894.30     1905.53     14.81 o
  -1   4   9       50.79       48.24      0.90 o
   0   4   9     1407.00     1410.33     10.61 o
   1   4   9      751.88      759.88      6.50 o
   2   4   9     1767.20     1798.85     14.22 o
   3   4   9      195.09      204.56      2.82 o
   4   4   9     1050.60     1046.28     11.15 o
   5   4   9     1200.89     1190.32     14.93 o
   6   4   9     1316.64     1282.68     16.26 o
   7   4   9        0.37        2.05      1.10 o
 -10   5   9      224.16      239.29      5.74 o
  -9   5   9      292.16      287.73      8.15 o
  -8   5   9      406.70      413.63      6.58 o
  -7   5   9     1201.86     1182.97     15.99 o
  -6   5   9        0.55        2.44      0.87 o
  -5   5   9        5.69        6.35      0.64 o
  -4   5   9     1098.38     1119.02     11.18 o
  -3   5   9     1865.47     1882.21     17.06 o
  -2   5   9      174.06      170.85      2.41 o
  -1   5   9      101.78       90.12      1.77 o
   0   5   9     1093.87     1113.79     10.26 o
   1   5   9     3196.38     3266.80     30.49 o
   2   5   9      325.88      325.95      4.58 o
   3   5   9       64.87       65.42      1.89 o
   4   5   9      751.66      748.74      9.18 o
   5   5   9      489.50      492.90      7.25 o
   6   5   9       44.84       48.25      1.90 o
  -9   6   9      155.95      153.23      4.30 o
  -8   6   9      189.88      196.26      4.84 o
  -7   6   9      103.97       95.04      4.10 o
  -6   6   9       69.31       71.04      2.23 o
  -5   6   9      988.03      980.05     12.21 o
  -4   6   9      471.70      457.82      6.55 o
  -3   6   9      133.91      134.60      2.72 o
  -2   6   9      768.82      766.41      9.85 o
  -1   6   9      543.78      526.65      7.95 o
   0   6   9      395.73      396.11      5.52 o
   1   6   9      211.70      213.23      3.88 o
   2   6   9      593.64      618.62      9.79 o
   3   6   9      334.78      346.55      5.83 o
   4   6   9      214.70      209.26      4.04 o
   5   6   9      607.45      607.37      8.66 o
  -8   7   9      344.23      344.05      7.98 o
  -7   7   9      495.21      505.01      9.50 o
  -6   7   9       28.78       22.64      1.73 o
  -5   7   9       10.80        8.79      1.31 o
  -4   7   9      675.42      644.75     11.19 o
  -3   7   9      749.57      734.59     12.35 o
  -2   7   9      231.04      220.52      5.18 o
  -1   7   9       32.42       25.57      1.54 o
   0   7   9      436.50      461.86      7.82 o
   1   7   9     1134.18     1164.92     18.81 o
   2   7   9       89.74       88.19      3.00 o
   3   7   9       97.40      104.91      3.37 o
   4   7   9      496.33      531.24     10.10 o
  -6   8   9       16.57       18.02      1.97 o
  -5   8   9      299.99      291.26      7.23 o
  -4   8   9      291.45      305.17      6.83 o
  -3   8   9       83.12       90.39      3.46 o
  -2   8   9      433.22      449.93     10.22 o
  -1   8   9      126.52      119.27      3.96 o
   0   8   9      246.09      262.64      6.28 o
   1   8   9      147.27      149.84      5.00 o
   2   8   9      579.87      603.46     12.51 o
 -12   0  10      191.78      219.10      8.84 o
 -11   0  10      337.20      352.55     14.92 o
 -10   0  10      132.83      131.22      7.60 o
  -9   0  10     2727.12     2736.91     44.64 o
  -8   0  10     2262.69     2307.53     31.97 o
  -7   0  10      268.14      279.07      4.12 o
  -6   0  10       27.47       30.05      1.20 o
  -5   0  10     1903.17     2008.25     27.54 o
  -4   0  10      335.79      344.53      4.80 o
  -3   0  10     1504.64     1531.59     21.40 o
  -2   0  10      436.71      409.60      5.60 o
  -1   0  10     3257.17     3326.70     41.35 o
   0   0  10      555.80      573.31      7.83 o
   1   0  10       60.75       59.08      1.46 o
   2   0  10     3636.11     3756.72     40.16 o
   3   0  10     1175.53     1149.77     12.25 o
   4   0  10        4.08        2.42      0.66 o
   5   0  10       11.38       13.55      1.25 o
   6   0  10      784.73      788.68     14.16 o
   7   0  10     1116.27     1129.95     21.33 o
   8   0  10        1.99        2.02      0.96 o
 -12   1  10       28.78       28.95      2.12 o
 -11   1  10      551.05      581.71     16.02 o
 -10   1  10     1034.22     1088.34     25.80 o
  -9   1  10      347.22      353.63      5.91 o
  -8   1  10      123.00      126.26      2.24 o
  -7   1  10      501.90      508.39      5.26 o
  -6   1  10     1289.51     1324.92     12.15 o
  -5   1  10        1.37        4.03      0.35 o
  -4   1  10     2323.57     2361.11     25.27 o
  -3   1  10     1457.50     1484.02     23.37 o
  -2   1  10      650.79      679.23      7.26 o
  -1   1  10      513.72      523.58      5.06 o
   0   1  10      201.90      226.32      2.48 o
   1   1  10     1856.46     1948.84     16.17 o
   2   1  10     1024.36     1068.55      8.38 o
   3   1  10        8.63       11.23      0.46 o
   4   1  10     1410.41     1424.60     13.09 o
   5   1  10      908.05      918.06      9.95 o
   6   1  10        0.19        0.50      0.58 o
   7   1  10      543.97      549.35      9.44 o
   8   1  10       91.04       81.92      3.30 o
 -12   2  10      276.79      280.70      7.67 o
 -11   2  10      359.27      383.54     13.00 o
 -10   2  10       14.31       13.63      1.17 o
  -9   2  10     1887.40     1949.82     27.00 o
  -8   2  10     1227.41     1236.49     14.29 o
  -7   2  10       28.81       30.61      1.08 o
  -6   2  10        0.97        1.97      0.34 o
  -5   2  10     2652.70     2803.90     22.99 o
  -4   2  10      396.04      411.07      4.83 o
  -3   2  10      121.76      137.34      2.40 o
  -2   2  10      312.47      321.69      3.31 o
  -1   2  10     5340.94     5427.78     43.62 o
   0   2  10     1955.72     1993.27     15.79 o
   1   2  10       49.80       50.90      0.89 o
   2   2  10     1194.82     1239.08      9.85 o
   3   2  10      732.14      768.41      7.98 o
   4   2  10       16.17       15.21      0.62 o
   5   2  10      146.70      144.39      2.48 o
   6   2  10      397.98      381.32      5.90 o
   7   2  10      799.54      805.52     12.97 o
 -11   3  10      412.79      403.48     10.01 o
 -10   3  10      937.12      966.46     17.23 o
  -9   3  10      761.45      753.07     12.30 o
  -8   3  10      318.12      319.78      5.12 o
  -7   3  10      153.92      152.06      2.57 o
  -6   3  10      679.15      688.46      7.40 o
  -5   3  10      258.44      261.79      2.73 o
  -4   3  10     3314.29     3389.84     26.36 o
  -3   3  10      748.67      765.75      6.67 o
  -2   3  10      323.99      321.49      2.96 o
  -1   3  10        3.32        5.42      0.54 o
   0   3  10      610.52      631.44      5.45 o
   1   3  10      874.70      927.54      7.73 o
   2   3  10      238.73      251.06      2.57 o
   3   3  10       21.64       22.75      0.90 o
   4   3  10     1982.20     2007.65     19.88 o
   5   3  10      637.77      618.81      7.94 o
   6   3  10       27.53       25.12      1.32 o
   7   3  10      347.42      377.40      6.90 o
 -11   4  10      231.06      247.42      7.48 o
 -10   4  10       23.29       17.58      2.09 o
  -9   4  10     1238.85     1252.10     19.58 o
  -8   4  10      947.27      934.19     13.64 o
  -7   4  10       72.65       72.84      1.82 o
  -6   4  10        0.54        1.71      0.53 o
  -5   4  10     2051.24     2088.12     19.53 o
  -4   4  10      395.38      402.66      4.37 o
  -3   4  10       14.52       15.36      0.63 o
  -2   4  10      159.16      160.26      2.31 o
  -1   4  10     3704.15     3730.30     31.28 o
   0   4  10     1479.31     1508.63     13.17 o
   1   4  10       33.98       38.39      0.94 o
   2   4  10      536.88      550.97      5.35 o
   3   4  10      566.97      591.13      8.33 o
   4   4  10       20.43       18.15      1.24 o
   5   4  10      154.50      152.93      2.98 o
   6   4  10      226.31      226.12      4.16 o
 -10   5  10      509.86      517.25     14.11 o
  -9   5  10      289.06      278.69      7.86 o
  -8   5  10       97.05       91.37      3.20 o
  -7   5  10      320.06      330.42      5.62 o
  -6   5  10      486.15      490.98      6.62 o
  -5   5  10       38.94       36.98      1.09 o
  -4   5  10     1067.47     1070.94     10.11 o
  -3   5  10      718.99      708.95      7.31 o
  -2   5  10      347.68      342.38      3.89 o
  -1   5  10       91.20       96.14      1.91 o
   0   5  10      192.96      195.02      3.02 o
   1   5  10      979.21     1019.01     11.06 o
   2   5  10      352.20      366.37      5.23 o
   3   5  10        6.05        5.41      1.00 o
   4   5  10      824.95      840.87     17.10 o
   5   5  10      413.36      402.30      6.72 o
   6   5  10        0.26       -0.69      0.69 o
  -9   6  10      863.90      879.37     17.37 o
  -8   6  10      904.03      907.66     14.56 o
  -7   6  10       69.07       71.11      2.56 o
  -6   6  10       20.87       19.09      1.28 o
  -5   6  10      688.24      683.00      8.99 o
  -4   6  10      151.00      150.64      3.04 o
  -3   6  10      257.34      258.63      4.28 o
  -2   6  10      245.93      266.97      4.69 o
  -1   6  10      797.71      804.16     11.03 o
   0   6  10      161.12      161.18      3.83 o
   1   6  10       16.46       20.81      1.61 o
   2   6  10     1258.87     1288.98     21.21 o
   3   6  10      472.44      514.57      8.66 o
   4   6  10       25.34       29.82      1.97 o
   5   6  10       15.30       16.86      1.86 o
  -7   7  10      252.96      251.83      6.88 o
  -6   7  10      303.50      318.16      6.63 o
  -5   7  10        7.75        8.76      1.67 o
  -4   7  10      339.33      344.54      6.94 o
  -3   7  10      444.48      432.12      8.14 o
  -2   7  10      202.75      200.23      4.84 o
  -1   7  10       97.04       85.35      3.05 o
   0   7  10       77.07       82.65      3.11 o
   1   7  10      862.33      888.64     14.75 o
   2   7  10      160.43      179.95      4.90 o
   3   7  10       11.69       10.42      1.65 o
  -5   8  10      540.43      553.93     11.27 o
  -4   8  10      123.29      124.23      4.29 o
  -3   8  10       10.14        5.91      1.45 o
  -2   8  10       99.50      109.44      4.02 o
  -1   8  10      538.25      573.06     11.58 o
   0   8  10      298.76      305.21      7.49 o
   1   8  10        9.24       12.03      1.80 o
 -12   0  11      459.11      470.79     21.36 o
 -11   0  11      334.14      321.74     15.65 o
 -10   0  11        0.21        1.32      1.45 o
  -9   0  11       56.35       57.87      2.73 o
  -8   0  11     2709.56     2702.33     77.93 o
  -7   0  11      371.38      368.31      8.07 o
  -6   0  11       14.44       13.13      0.83 o
  -5   0  11     1194.31     1220.96     17.07 o
  -4   0  11     1774.46     1807.85     22.74 o
  -3   0  11      415.96      416.15      5.68 o
  -2   0  11     1547.95     1550.44     19.63 o
  -1   0  11      530.10      583.38      9.64 o
   0   0  11     2453.91     2457.72     37.52 o
   1   0  11      105.90      105.00      1.81 o
   2   0  11      641.99      683.13     11.61 o
   3   0  11      662.56      711.07      9.05 o
   4   0  11      599.22      640.00     11.85 o
   5   0  11     1122.47     1144.40     18.96 o
   6   0  11      685.12      634.19     11.86 o
   7   0  11       78.56       79.56      4.69 o
 -12   1  11       74.34       85.07      4.37 o
 -11   1  11      962.10      964.62     20.64 o
 -10   1  11     1561.63     1548.70     42.51 o
  -9   1  11     1129.00     1109.62     19.27 o
  -8   1  11        3.40        3.96      0.75 o
  -7   1  11     1474.98     1477.56     17.89 o
  -6   1  11      204.80      213.45      2.70 o
  -5   1  11      541.37      561.59      5.98 o
  -4   1  11        0.86        2.62      0.47 o
  -3   1  11     1223.76     1208.35     16.94 o
  -2   1  11      509.57      504.26      5.93 o
  -1   1  11        5.47        9.22      0.54 o
   0   1  11      746.30      802.89      7.55 o
   1   1  11     3872.34     4035.69     33.84 o
   2   1  11       14.49       17.47      0.61 o
   3   1  11      116.34      109.26      1.89 o
   4   1  11      183.91      203.20      2.91 o
   5   1  11     1252.28     1243.35     14.48 o
   6   1  11      207.03      202.28      4.21 o
   7   1  11       21.11       20.89      1.87 o
 -11   2  11      390.44      396.75      9.07 o
 -10   2  11        5.00        9.82      1.71 o
  -9   2  11      266.00      270.91      5.46 o
  -8   2  11     1932.80     1932.97     36.71 o
  -7   2  11      751.86      774.19     10.80 o
  -6   2  11        0.76        1.78      0.55 o
  -5   2  11     1872.86     1919.23     18.47 o
  -4   2  11      924.11      973.13     10.38 o
  -3   2  11        8.80       11.38      0.63 o
  -2   2  11      522.32      530.85      5.33 o
  -1   2  11      516.96      526.98      5.23 o
   0   2  11      518.70      544.74      5.29 o
   1   2  11       22.06       23.02      0.70 o
   2   2  11      732.38      755.06      8.14 o
   3   2  11     1400.02     1450.90     16.83 o
   4   2  11      298.35      296.53      4.60 o
   5   2  11      963.60      985.93     11.83 o
   6   2  11      689.54      697.81      9.31 o
   7   2  11      368.64      389.19      6.75 o
 -11   3  11      272.69      316.08      7.18 o
 -10   3  11     1140.11     1163.71     19.97 o
  -9   3  11      258.25      256.56      7.29 o
  -8   3  11       60.37       53.94      1.91 o
  -7   3  11     1018.05     1012.20     13.07 o
  -6   3  11      926.72      947.40     10.57 o
  -5   3  11      171.16      181.54      2.65 o
  -4   3  11       49.69       52.14      1.13 o
  -3   3  11      645.71      670.07      7.47 o
  -2   3  11     1982.32     1975.87     16.16 o
  -1   3  11       12.74       16.77      0.57 o
   0   3  11      348.84      363.97      4.01 o
   1   3  11     1276.34     1311.78     13.41 o
   2   3  11      113.61      120.20      2.19 o
   3   3  11        3.94        3.25      0.71 o
   4   3  11      305.93      307.45      4.67 o
   5   3  11      594.16      608.23     10.19 o
   6   3  11      276.52      270.48      4.46 o
 -10   4  11        0.69        0.65      1.10 o
  -9   4  11      299.56      286.82      6.63 o
  -8   4  11     1239.90     1259.16     19.07 o
  -7   4  11      532.11      533.71      6.53 o
  -6   4  11        0.56        1.44      0.54 o
  -5   4  11     1488.97     1492.45     14.97 o
  -4   4  11      469.92      469.74      5.34 o
  -3   4  11        6.11        5.83      0.52 o
  -2   4  11      265.24      259.28      3.79 o
  -1   4  11      423.69      428.17      5.07 o
   0   4  11      156.39      162.96      2.70 o
   1   4  11       14.77       15.85      0.94 o
   2   4  11      616.70      631.58      7.25 o
   3   4  11     1144.74     1148.65     14.69 o
   4   4  11      146.33      147.89      3.69 o
   5   4  11      570.51      581.17     11.39 o
   6   4  11      587.25      606.29      9.89 o
 -10   5  11      808.00      782.67     30.38 o
  -9   5  11      550.58      554.62     18.36 o
  -8   5  11        0.36        1.15      0.91 o
  -7   5  11      680.50      674.65     13.45 o
  -6   5  11      244.86      236.69      4.20 o
  -5   5  11      245.70      269.07      3.93 o
  -4   5  11       12.05       11.91      0.81 o
  -3   5  11      608.50      635.42      8.04 o
  -2   5  11      411.66      408.96      8.77 o
  -1   5  11        0.91        2.55      0.61 o
   0   5  11      277.97      281.94      3.77 o
   1   5  11     1711.91     1758.34     19.05 o
   2   5  11       52.10       54.90      1.98 o
   3   5  11       14.77       16.33      1.45 o
   4   5  11      145.14      145.49      3.89 o
   5   5  11      625.56      651.64     14.14 o
  -8   6  11     1014.44     1038.83     21.42 o
  -7   6  11       91.52       94.90      4.05 o
  -6   6  11        4.98        4.55      2.23 o
  -5   6  11      429.60      410.73      6.24 o
  -4   6  11      570.97      574.69      7.08 o
  -3   6  11       43.90       43.50      1.54 o
  -2   6  11      442.66      430.82      6.59 o
  -1   6  11      252.40      239.91      4.36 o
   0   6  11      770.66      800.38     11.82 o
   1   6  11       34.05       38.84      2.22 o
   2   6  11      260.06      261.11      5.79 o
   3   6  11      242.77      238.33      5.63 o
   4   6  11      231.92      232.13      6.77 o
  -7   7  11      405.10      416.04      9.23 o
  -6   7  11      115.27      121.04      3.47 o
  -5   7  11      156.53      168.99      4.24 o
  -4   7  11        6.93        9.18      1.24 o
  -3   7  11      357.46      381.08      9.76 o
  -2   7  11      123.64      130.58      3.70 o
  -1   7  11        0.66        1.20      1.02 o
   0   7  11      161.98      162.80      4.42 o
   1   7  11     1018.43     1062.21     17.07 o
   2   7  11       20.18       20.25      1.95 o
  -3   8  11        2.02        1.22      1.18 o
  -2   8  11       92.51       85.55      3.45 o
  -1   8  11      200.30      197.06     13.89 o
 -11   0  12     1072.49     1049.48     38.73 o
 -10   0  12      251.96      239.07     12.13 o
  -9   0  12      784.43      780.88     39.74 o
  -8   0  12      737.28      742.91     19.09 o
  -7   0  12      397.08      390.46      9.50 o
  -6   0  12      345.67      330.14      8.35 o
  -5   0  12     2259.91     2168.26     42.06 o
  -4   0  12      509.87      523.86      8.51 o
  -3   0  12      391.43      419.41      6.97 o
  -2   0  12       58.68       77.09      1.81 o
  -1   0  12     4717.47     4664.11     69.75 o
   0   0  12       84.96       96.52      2.69 o
   1   0  12       30.00       26.98      1.45 o
   2   0  12       22.69       32.83      1.64 o
   3   0  12      999.48     1049.49     23.72 o
   4   0  12      271.62      274.48      5.53 o
   5   0  12        6.28        4.61      0.98 o
   6   0  12      178.03      170.44      4.52 o
 -11   1  12        0.49        0.81      1.51 o
 -10   1  12      672.55      674.06     18.48 o
  -9   1  12      344.68      351.85      8.70 o
  -8   1  12       16.99       19.86      1.23 o
  -7   1  12      194.15      202.03      3.97 o
  -6   1  12     3096.70     3015.55     37.71 o
  -5   1  12      295.11      305.30      4.92 o
  -4   1  12      671.03      630.71      8.24 o
  -3   1  12       17.59       32.83      1.27 o
  -2   1  12     1432.78     1407.12     13.88 o
  -1   1  12        0.30        2.22      0.42 o
   0   1  12      234.95      233.17      3.44 o
   1   1  12      691.45      759.31      9.82 o
   2   1  12     1979.74     2076.06     32.18 o
   3   1  12       10.78        9.02      0.66 o
   4   1  12     1633.57     1663.59     26.79 o
   5   1  12      460.20      451.04      5.99 o
   6   1  12      139.08      139.74      2.91 o
 -11   2  12      819.43      865.67     18.04 o
 -10   2  12       21.20       21.01      2.73 o
  -9   2  12      664.22      648.42     16.47 o
  -8   2  12      884.96      887.37     13.68 o
  -7   2  12      704.54      695.17     10.51 o
  -6   2  12       67.88       69.43      1.67 o
  -5   2  12     1565.28     1523.98     21.43 o
  -4   2  12      500.96      533.08      7.71 o
  -3   2  12      845.00      852.30     12.87 o
  -2   2  12      235.76      239.74      3.68 o
  -1   2  12     3312.17     3366.61     32.47 o
   0   2  12       48.29       59.39      1.40 o
   1   2  12        8.62       11.19      0.94 o
   2   2  12      131.45      142.75      2.44 o
   3   2  12      757.40      775.85     10.49 o
   4   2  12      212.07      215.70      4.32 o
   5   2  12       54.10       50.32      2.09 o
   6   2  12      193.44      183.96      4.32 o
 -11   3  12       85.42       86.95      4.38 o
 -10   3  12      901.76      907.35     19.55 o
  -9   3  12      365.46      371.42      9.68 o
  -8   3  12      304.55      301.21      5.84 o
  -7   3  12      251.59      262.47      6.38 o
  -6   3  12     2415.35     2421.55     50.52 o
  -5   3  12      120.90      135.71      5.72 o
  -4   3  12        9.75        9.26      1.64 o
  -3   3  12        1.50        2.14      0.85 o
  -2   3  12      496.18      495.93      7.30 o
  -1   3  12      561.84      568.91      6.76 o
   0   3  12      277.15      281.91      3.56 o
   1   3  12     1461.20     1484.73     18.69 o
   2   3  12     2074.79     2112.35     25.19 o
   3   3  12       49.89       51.97      1.88 o
   4   3  12      998.49     1036.87     14.78 o
   5   3  12      713.69      745.91     14.16 o
   6   3  12      332.06      383.17     17.58 o
 -10   4  12        3.34        4.62      1.15 o
  -9   4  12      435.18      440.37      7.51 o
  -8   4  12      657.82      647.42     13.10 o
  -7   4  12      632.27      637.03     11.46 o
  -6   4  12       22.94       26.76      1.01 o
  -5   4  12     1012.16      988.87     13.11 o
  -4   4  12      338.64      350.22      4.93 o
  -3   4  12      650.08      650.31      7.88 o
  -2   4  12      220.36      223.66      3.79 o
  -1   4  12     2052.16     2055.12     21.39 o
   0   4  12       66.30       69.17      1.80 o
   1   4  12       20.90       23.53      1.23 o
   2   4  12      143.32      146.65      3.24 o
   3   4  12      546.16      543.75      9.54 o
   4   4  12      214.21      225.10      6.92 o
   5   4  12       33.42       28.22      3.00 o
  -9   5  12      203.96      210.94      6.15 o
  -8   5  12       22.58       22.58      1.35 o
  -7   5  12      133.75      134.63      3.10 o
  -6   5  12     1521.74     1508.95     20.78 o
  -5   5  12      156.80      157.99      3.25 o
  -4   5  12      215.83      211.48      3.71 o
  -3   5  12       29.19       25.94      1.39 o
  -2   5  12      694.06      687.19      9.37 o
  -1   5  12        8.07        6.08      0.83 o
   0   5  12      151.29      155.25      3.28 o
   1   5  12      456.71      459.96      7.13 o
   2   5  12      765.87      766.68     14.54 o
   3   5  12        2.17        1.05      0.81 o
   4   5  12      757.27      774.97     18.00 o
  -8   6  12      338.69      340.42     11.39 o
  -7   6  12      158.76      163.93      5.39 o
  -6   6  12      106.03      118.84      3.30 o
  -5   6  12      860.34      876.51     12.67 o
  -4   6  12      222.20      236.21      4.62 o
  -3   6  12      105.68      101.25      2.62 o
  -2   6  12       10.57        8.56      1.12 o
  -1   6  12     1435.46     1418.66     19.99 o
   0   6  12       90.95       90.21      2.63 o
   1   6  12        5.35        6.51      1.11 o
   2   6  12       16.34       14.24      1.38 o
   3   6  12      491.04      511.14     11.00 o
  -6   7  12      696.34      694.53     43.75 o
  -5   7  12      112.66      118.97      5.96 o
  -4   7  12      201.16      199.89      6.29 o
  -3   7  12       51.13       42.15      1.91 o
  -2   7  12      520.20      514.08      9.04 o
  -1   7  12        2.91        6.41      1.13 o
   0   7  12       93.35      103.17      3.44 o
   1   7  12      174.54      168.53      5.70 o
 -11   0  13      223.91      254.68     13.30 o
 -10   0  13        0.76        1.05      1.76 o
  -9   0  13       17.56       17.36      2.05 o
  -8   0  13     1520.96     1514.66     38.15 o
  -7   0  13      677.18      675.91     15.69 o
  -6   0  13       46.16       44.51      1.94 o
  -5   0  13     1411.37     1282.74     23.27 o
  -4   0  13     1880.14     1974.04     35.07 o
  -3   0  13      256.98      238.70      5.13 o
  -2   0  13       37.80       39.71      1.88 o
  -1   0  13      288.31      269.56      6.13 o
   0   0  13     1246.73     1371.14     46.20 o
   1   0  13       10.68       14.51      2.35 o
   2   0  13      312.45      311.97      9.48 o
   3   0  13     1036.83     1069.12     45.70 o
   4   0  13      744.44      738.33     20.08 o
   5   0  13      183.24      206.52     11.62 o
 -11   1  13      109.44      118.96      5.99 o
 -10   1  13      429.52      419.78     12.73 o
  -9   1  13      322.52      319.03     12.71 o
  -8   1  13      119.66      126.13      3.53 o
  -7   1  13      456.52      460.10      8.59 o
  -6   1  13     1339.25     1250.59     18.72 o
  -5   1  13     2253.48     2195.66     30.81 o
  -4   1  13      206.03      225.14      4.29 o
  -3   1  13      890.73      948.87     15.09 o
  -2   1  13     1389.99     1318.06     17.00 o
  -1   1  13       80.74       98.71      2.15 o
   0   1  13      617.43      628.58      9.56 o
   1   1  13     1082.15     1115.13     17.48 o
   2   1  13      171.95      165.02      4.82 o
   3   1  13      420.27      426.08      9.01 o
   4   1  13      159.84      165.30      4.15 o
   5   1  13     1342.72     1390.18     20.86 o
 -11   2  13      360.25      377.20     19.72 o
 -10   2  13       77.44       72.84      4.47 o
  -9   2  13       17.12       17.40      1.69 o
  -8   2  13     1427.87     1396.60     27.10 o
  -7   2  13      405.73      401.26      7.76 o
  -6   2  13        2.13        3.35      0.61 o
  -5   2  13      582.60      552.96     28.39 o
  -4   2  13     1432.62     1472.43     31.54 o
  -3   2  13        0.49        2.95      1.14 o
  -2   2  13       28.90       31.21      1.11 o
  -1   2  13      462.49      457.85      6.75 o
   0   2  13     2118.95     2219.21     26.50 o
   1   2  13       17.74       17.84      1.10 o
   2   2  13      247.31      260.84      5.35 o
   3   2  13      778.94      783.38     12.05 o
   4   2  13      996.97     1027.11     15.69 o
   5   2  13      110.76      113.92      3.26 o
 -10   3  13      233.46      232.44      8.66 o
  -9   3  13      398.71      403.53      9.44 o
  -8   3  13       82.23       84.29      2.51 o
  -7   3  13      517.73      505.61      9.43 o
  -6   3  13      651.64      628.12     11.04 o
  -5   3  13     1902.44     1907.37     41.42 o
  -4   3  13       47.06       56.87      2.77 o
  -3   3  13     1366.01     1439.28     23.28 o
  -2   3  13     1082.88     1087.43     28.73 o
  -1   3  13      379.42      384.81      6.53 o
   0   3  13      229.02      229.22      4.10 o
   1   3  13      898.10      901.35     11.31 o
   2   3  13       45.95       47.43      1.67 o
   3   3  13      473.85      476.16      8.28 o
   4   3  13       55.93       62.36      2.47 o
   5   3  13      850.47      839.23     22.00 o
  -9   4  13       20.45       18.41      1.66 o
  -8   4  13     1005.76     1004.58     21.72 o
  -7   4  13      288.18      281.52      6.21 o
  -6   4  13        0.01        1.09      1.02 o
  -5   4  13      368.11      338.00      7.72 o
  -4   4  13     1038.35     1040.22     27.15 o
  -3   4  13        0.81        1.04      0.70 o
  -2   4  13       40.14       40.94      1.29 o
  -1   4  13      449.48      432.13      5.98 o
   0   4  13     1624.79     1661.19     21.75 o
   1   4  13        9.91       11.18      0.98 o
   2   4  13      154.63      159.95      3.89 o
   3   4  13      584.66      605.05     11.33 o
   4   4  13      790.06      824.01     17.74 o
  -8   5  13       76.74       80.90      2.17 o
  -7   5  13      250.77      243.80      4.52 o
  -6   5  13      751.42      761.76     10.72 o
  -5   5  13      958.47      940.82     12.86 o
  -4   5  13       40.28       39.06      1.46 o
  -3   5  13      439.45      445.57      6.81 o
  -2   5  13      792.53      781.25     11.04 o
  -1   5  13       68.41       69.05      2.08 o
   0   5  13      252.64      247.79      4.69 o
   1   5  13      529.53      531.94      9.27 o
   2   5  13      143.02      143.28      5.12 o
   3   5  13      214.25      222.10      6.89 o
  -7   6  13      331.17      340.17      6.43 o
  -6   6  13        0.22        0.19      0.83 o
  -5   6  13      551.01      536.52      8.37 o
  -4   6  13      660.41      632.84      9.80 o
  -3   6  13      182.65      193.63      4.00 o
  -2   6  13       10.57       12.81      1.13 o
  -1   6  13      231.35      234.34      5.00 o
   0   6  13      375.53      370.95      9.29 o
   1   6  13        3.20        1.60      2.10 o
  -4   7  13       16.28        9.48      2.77 o
  -3   7  13      144.41      146.57      5.85 o
  -2   7  13      445.88      452.62     16.01 o
 -10   0  14       69.38       61.69      5.50 o
  -9   0  14       30.38       33.08      2.68 o
  -8   0  14      114.13      111.40      4.63 o
  -7   0  14     1430.52     1350.91     52.16 o
  -6   0  14      418.15      396.56     10.37 o
  -5   0  14      238.81      251.54      6.90 o
  -4   0  14      716.48      680.68     12.87 o
  -3   0  14     1678.63     1641.30     29.56 o
  -2   0  14       41.67       37.44      1.81 o
  -1   0  14     1402.97     1444.95     26.71 o
   0   0  14      330.36      345.36     10.06 o
   1   0  14      533.80      503.68     18.86 o
   2   0  14        1.48        0.71      1.64 o
   3   0  14      517.70      503.99     21.28 o
   4   0  14      970.26     1004.12     37.85 o
 -10   1  14      711.71      670.94     18.36 o
  -9   1  14      265.13      260.52      9.43 o
  -8   1  14      209.74      206.58      4.87 o
  -7   1  14      146.33      129.42      3.35 o
  -6   1  14     3073.32     2958.32     54.75 o
  -5   1  14      549.95      512.31      7.93 o
  -4   1  14      102.39      106.74      3.27 o
  -3   1  14        4.80        3.39      0.55 o
  -2   1  14     2440.07     2408.30     33.80 o
  -1   1  14      357.86      376.62      7.83 o
   0   1  14        1.90        4.04      0.75 o
   1   1  14      655.56      647.69     14.03 o
   2   1  14     1292.59     1288.77     25.66 o
   3   1  14       83.26       81.88      3.78 o
   4   1  14      174.31      175.88      6.20 o
 -10   2  14       45.39       41.58      6.59 o
  -9   2  14       85.08       84.86      4.15 o
  -8   2  14      107.75      106.56      3.59 o
  -7   2  14     1037.79     1036.81     24.37 o
  -6   2  14      285.50      264.31      6.07 o
  -5   2  14      611.81      596.21     25.91 o
  -4   2  14     1216.55     1179.30     46.75 o
  -3   2  14     2195.36     2240.84     62.69 o
  -2   2  14       42.37       41.52      1.60 o
  -1   2  14      836.64      835.97     14.53 o
   0   2  14      159.90      171.59      4.19 o
   1   2  14      326.37      329.81      6.35 o
   2   2  14        9.80        9.18      1.57 o
   3   2  14      351.98      325.57      8.91 o
   4   2  14      564.90      568.28     10.81 o
  -9   3  14      174.85      172.89      5.36 o
  -8   3  14       92.71       91.17      3.35 o
  -7   3  14       55.23       51.10      2.21 o
  -6   3  14     2103.85     2014.35     37.54 o
  -5   3  14      365.54      323.79     14.44 o
  -4   3  14        1.71        2.91      1.15 o
  -3   3  14       36.55       38.34      3.63 o
  -2   3  14     2323.90     2273.15     49.46 o
  -1   3  14      469.29      469.44      8.90 o
   0   3  14        1.81        0.82      0.77 o
   1   3  14      431.95      440.99      9.78 o
   2   3  14      995.03     1003.36     21.20 o
   3   3  14       36.11       34.85      1.56 o
   4   3  14      161.40      159.04      4.15 o
  -9   4  14       57.96       61.49      3.07 o
  -8   4  14      117.80      116.37      4.05 o
  -7   4  14      740.97      739.21     23.16 o
  -6   4  14      183.74      176.31      5.06 o
  -5   4  14      481.50      465.77     12.82 o
  -4   4  14     1030.63      997.52     18.91 o
  -3   4  14     1658.96     1626.98     33.52 o
  -2   4  14       57.82       53.35      2.11 o
  -1   4  14      508.24      492.90      9.61 o
   0   4  14      147.61      149.51      4.24 o
   1   4  14      233.18      237.56      4.28 o
   2   4  14        3.88        3.59      0.87 o
   3   4  14      221.61      227.19      7.34 o
  -7   5  14       74.40       71.07      2.83 o
  -6   5  14     1398.61     1361.64     43.08 o
  -5   5  14      338.41      313.47      8.50 o
  -4   5  14       61.02       65.41      2.90 o
  -3   5  14       21.04       18.81      1.11 o
  -2   5  14     1238.06     1228.11     16.36 o
  -1   5  14      188.63      196.39      3.75 o
   0   5  14        0.40        0.44      0.67 o
   1   5  14      345.23      346.24      7.14 o
   2   5  14      622.94      625.82     12.87 o
  -5   6  14       90.68       90.01      3.09 o
  -4   6  14      332.15      352.09      7.45 o
  -3   6  14      582.42      594.16     11.68 o
  -2   6  14       13.20       16.78      1.29 o
  -1   6  14      491.28      496.25     12.85 o
   0   6  14      260.56      255.37     12.21 o
 -10   0  15      334.61      309.23     14.31 o
  -9   0  15       65.72       58.13      3.53 o
  -8   0  15      741.42      691.01     17.70 o
  -7   0  15      424.59      415.50     14.71 o
  -6   0  15       92.09       86.00      3.43 o
  -5   0  15       13.81       10.30      1.26 o
  -4   0  15     1311.26     1249.73     34.22 o
  -3   0  15      761.30      743.36     17.98 o
  -2   0  15      492.02      501.25     12.98 o
  -1   0  15       11.21       12.44      1.62 o
   0   0  15     2692.63     2719.63     74.05 o
   1   0  15       99.12       93.08      6.55 o
   2   0  15      122.01      107.68      7.55 o
   3   0  15      147.39      148.97      9.69 o
 -10   1  15      115.79      113.60      5.37 o
  -9   1  15      628.65      586.72     12.91 o
  -8   1  15      359.50      335.34      6.94 o
  -7   1  15        1.01        2.03      0.68 o
  -6   1  15      261.56      273.63      5.51 o
  -5   1  15     1804.27     1684.42     27.20 o
  -4   1  15      169.49      164.69      3.52 o
  -3   1  15      812.19      785.04     13.37 o
  -2   1  15      662.96      649.18     11.48 o
  -1   1  15     1253.04     1260.36     25.32 o
   0   1  15       83.55       76.84      2.83 o
   1   1  15      107.38      109.65      6.10 o
   2   1  15       87.40       92.09      4.90 o
   3   1  15      630.47      614.26     17.84 o
  -9   2  15       47.84       43.34      2.46 o
  -8   2  15      660.94      643.61     13.51 o
  -7   2  15      392.00      372.28      8.19 o
  -6   2  15       98.92       88.86      6.57 o
  -5   2  15       16.65       17.25      2.66 o
  -4   2  15     1117.91     1100.29     52.62 o
  -3   2  15      567.94      574.73     27.78 o
  -2   2  15      355.97      359.02      7.01 o
  -1   2  15       21.12       19.41      1.51 o
   0   2  15     2528.22     2504.94     47.05 o
   1   2  15       69.61       64.25      3.10 o
   2   2  15      140.10      143.85      6.37 o
   3   2  15      197.60      189.89      7.98 o
  -9   3  15      574.75      529.56     13.54 o
  -8   3  15      227.73      212.66      5.74 o
  -7   3  15       30.18       29.40      1.74 o
  -6   3  15      494.35      464.67     19.35 o
  -5   3  15     2302.63     2126.78     70.88 o
  -4   3  15      496.43      466.39     19.35 o
  -3   3  15      205.13      198.07     10.49 o
  -2   3  15      199.38      176.96      5.53 o
  -1   3  15      765.49      794.51     16.27 o
   0   3  15       25.56       28.74      2.07 o
   1   3  15      103.40      101.96      3.53 o
   2   3  15       25.31       25.54      2.35 o
  -8   4  15      482.70      464.29     10.64 o
  -7   4  15      307.07      287.75      7.02 o
  -6   4  15      106.47       94.38      3.00 o
  -5   4  15        8.89        9.52      1.26 o
  -4   4  15      826.41      781.17     16.49 o
  -3   4  15      375.96      367.98      8.17 o
  -2   4  15      233.84      232.84      6.45 o
  -1   4  15       24.60       28.13      1.78 o
   0   4  15     1781.95     1834.46     45.05 o
   1   4  15       38.67       39.39      2.80 o
  -6   5  15      196.15      196.39      5.44 o
  -5   5  15     1002.53      970.59     25.83 o
  -4   5  15      120.32      105.02      3.21 o
  -3   5  15      278.01      277.81      7.26 o
  -2   5  15      365.36      362.21      9.96 o
  -1   5  15      748.79      760.30     20.18 o
   0   5  15       32.67       32.86      2.62 o
  -9   0  16        0.40       -0.67      1.47 o
  -8   0  16        3.36        3.34      1.21 o
  -7   0  16      736.66      708.26     17.64 o
  -6   0  16      635.30      605.09     24.19 o
  -5   0  16      167.11      163.04      7.51 o
  -4   0  16      411.77      410.25     10.74 o
  -3   0  16     1316.58     1277.79     32.63 o
  -2   0  16      294.52      274.75     10.53 o
  -1   0  16      119.14      120.90      4.97 o
   0   0  16      160.41      186.87      7.89 o
   1   0  16      859.71      866.81     32.10 o
   2   0  16      199.90      189.64     10.99 o
  -9   1  16      597.88      591.89     12.98 o
  -8   1  16       22.13       19.19      2.38 o
  -7   1  16       87.29       89.07      2.67 o
  -6   1  16      612.88      599.59     13.22 o
  -5   1  16      275.57      263.67      5.64 o
  -4   1  16      101.13      104.39      2.68 o
  -3   1  16      111.10      107.27      2.87 o
  -2   1  16     1420.68     1349.80     22.54 o
  -1   1  16     1199.09     1210.86     20.69 o
   0   1  16        6.25        7.35      1.95 o
   1   1  16       19.58       20.53      2.41 o
   2   1  16      779.65      744.37     20.54 o
  -8   2  16        1.08        1.78      0.85 o
  -7   2  16      895.65      828.89     16.42 o
  -6   2  16     1092.36     1068.23     34.26 o
  -5   2  16       67.96       77.89      4.00 o
  -4   2  16      133.14      132.29      6.25 o
  -3   2  16      738.55      703.03     14.80 o
  -2   2  16      275.61      278.24      6.64 o
  -1   2  16      235.43      232.59      6.14 o
   0   2  16      149.42      152.80      4.92 o
   1   2  16      597.20      565.45     23.77 o
  -7   3  16      242.83      240.64      5.82 o
  -6   3  16      339.01      346.12     15.65 o
  -5   3  16      120.69      128.66      8.14 o
  -4   3  16        2.66        3.27      2.01 o
  -3   3  16       43.60       47.53      3.59 o
  -2   3  16     1548.54     1484.29     28.47 o
  -1   3  16     1263.86     1268.33     24.98 o
   0   3  16        5.39        7.29      1.36 o
   1   3  16       15.99       14.22      2.24 o
  -6   4  16      864.63      784.38     18.16 o
  -5   4  16       44.76       56.02      5.75 o
  -4   4  16       74.91       77.59      3.39 o
  -3   4  16      488.14      464.25     11.63 o
  -2   4  16      239.59      236.71      6.14 o
  -1   4  16      204.08      191.32      5.60 o
  -7   0  17      584.71      515.97     17.90 o
  -6   0  17      226.70      203.94      6.35 o
  -5   0  17      548.98      524.10     14.29 o
  -4   0  17      449.12      450.35     22.64 o
  -3   0  17      472.95      452.88     16.87 o
  -2   0  17       91.01       85.86      3.95 o
  -1   0  17        4.97        7.03      1.65 o
   0   0  17     1698.88     1674.28     56.82 o
  -7   1  17        0.27        2.16      0.75 o
  -6   1  17       14.83       17.10      1.13 o
  -5   1  17      658.03      621.84     10.96 o
  -4   1  17      339.35      330.80      6.47 o
  -3   1  17      318.67      327.41      6.57 o
  -2   1  17       11.57       11.16      1.13 o
  -1   1  17     1123.73     1132.01     22.63 o
   0   1  17      573.46      546.70     15.41 o
  -7   2  17      445.37      416.60      8.97 o
  -6   2  17       14.01       12.84      2.77 o
  -5   2  17      145.13      126.48      7.64 o
  -4   2  17      476.52      441.17     18.13 o
  -3   2  17     1032.55     1000.27     19.53 o
  -2   2  17       93.41       83.76      3.05 o
  -1   2  17        0.01        0.39      0.92 o
   0   2  17     1278.29     1266.62     25.49 o
  -6   3  17       55.23       66.35      5.92 o
  -5   3  17      226.40      207.76     11.25 o
  -4   3  17      370.03      369.45     16.79 o
  -3   3  17      191.30      188.18      4.82 o
  -2   3  17      118.51      118.97      3.83 o
  -5   0  18      154.97      167.83      5.59 o
  -4   0  18        8.53        7.71      1.39 o
  -3   0  18      932.61      883.91     21.85 o
  -2   0  18      407.59      394.58     11.41 o
  -5   1  18       83.16       69.86      2.23 o
  -4   1  18      443.15      418.42      8.39 o
  -3   1  18      132.78      129.77      3.52 o
 
